# Supplementary material for: Crystal structure and C—H⋯F hydrogen bonding in the fluorinated bis-benzoxazine: 3,3′-(ethane-1,2-di­yl)bis­(6-fluoro-3,4-di­hydro-2H-1,3-benzoxazine)
Source: Acta Crystallogr E Crystallogr Commun. 2016 Sep 30;72(Pt 10):1509–11. doi: 10.1107/S2056989016015243 (PMC5050787; doi:10.1107/S2056989016015243)
Supplement: Supplementary file 1 [file e-72-01509-sup1.cif]

##############################################################################
#                                                                            #
# This CIF contains the data in a paper accepted for publication in          #
# Acta Crystallographica Section E. It conforms to the requirements of       #
# Notes for Authors for Acta Crystallographica Section E, and has been       #
# peer reviewed under the auspices of the IUCr Commission on Journals.       #
#                                                                            #
# Full details of the Crystallographic Information File format               #
# are given in the paper "The Crystallographic Information File (CIF):       #
# a New Standard Archive File for Crystallography" by S. R. Hall, F. H.      #
# Allen and I. D. Brown [Acta Cryst. (1991), A47, 655-685].                  #
#                                                                            #
# The current version of the core CIF dictionary is obtainable from          #
# ftp://ftp.iucr.org/pub/cif_core.dic.                                       #
#                                                                            #
# Software is freely available for graphical display of the structure(s)     #
# in this CIF. For information consult the CIF software page                 #
# http://www.iucr.org/resources/cif/software.                                #
#                                                                            #
# This file may be used for bona fide research purposes within the           #
# scientific community so long as proper attribution is given to the journal # 
# article from which it was obtained.                                        #
#                                                                            #
##############################################################################
data_I
_database_code_depnum_ccdc_archive 'CCDC 1507056'
_audit_creation_method     'SHELXL-2014/7'
_journal_date_recd_electronic     2016-09-14
_journal_date_accepted     2016-09-28
_journal_name_full     'Acta Crystallographica, Section E'
_journal_year     2016
_journal_volume     72
_journal_issue     10
_journal_page_first     1509
_journal_page_last     1511
_journal_paper_category     GO
_journal_paper_doi     10.1107/S2056989016015243
_journal_coeditor_code     SJ5506
_publ_contact_author_name     'Augusto Rivera'
_publ_contact_author_address
;
Universidad Nacional de Colombia, Sede Bogot\'a, Facultad de Ciencias,
Departamento de Qu\'imica, Cra 30 No. 45-03, Bogot\'a, C\'odigo Postal 111321
Colombia
;
_publ_contact_author_email     'ariverau@unal.edu.co'
_publ_contact_author_fax     '571-3165220'
_publ_contact_author_phone     '571-3165000'
_publ_section_title
;
Crystal structure and C---H...F hydrogen bonding in the fluorinated
bis-benzoxazine:
3,3'-(ethane-1,2-diyl)bis(6-fluoro-3,4-dihydro-2<i>H</i>-1,3-benzoxazine)
;
loop_
    _publ_author_name
    _publ_author_footnote
    _publ_author_address
    'Rivera, Augusto' .
;
Universidad Nacional de Colombia, Sede Bogot\'a, Facultad de Ciencias,
Departamento de Qu\'imica, Cra 30 No. 45-03, Bogot\'a, C\'odigo Postal 111321
Colombia
;
    'Rojas, Jicli Jos\'e' .
;
Universidad Nacional de Colombia, Sede Bogot\'a, Facultad de Ciencias,
Departamento de Qu\'imica, Cra 30 No. 45-03, Bogot\'a, C\'odigo Postal 111321
Colombia
;
    'R\'ios-Motta, Jaime' .
;
Universidad Nacional de Colombia, Sede Bogot\'a, Facultad de Ciencias,
Departamento de Qu\'imica, Cra 30 No. 45-03, Bogot\'a, C\'odigo Postal 111321
Colombia
;
    'Bolte, Michael' .
;
Institut f\"ur Anorganische Chemie, J. W. Goethe-Universit\"at Frankfurt,
Max-von Laue-Strasse
7, 60438 Frankfurt/Main,
Germany
;
_publ_section_synopsis
;
The packing of the title benzoxazine derivative features C---H...F hydrogen
bonds, which form a sheet structure further linked <i>via</i> weak C---H...\p
hydrogen bonds.
;
_chemical_name_systematic
;
3,3'-(Ethane-1,2-diyl)bis(6-fluoro-3,4-dihydro-2<i>H</i>-1,3-benzoxazine)
;
_chemical_name_common
;
6-Fluoro-3-[2-(6-fluoro-3,4-dihydro-2<i>H</i>-1,3-benzoxazin-3-yl)ethyl]-\
3,4-dihydro-2<i>H</i>-1,3-benzoxazine
;
_chemical_formula_moiety     'C18 H18 F2 N2 O2'
_chemical_formula_sum     'C18 H18 F2 N2 O2'
_chemical_formula_iupac     'C18 H18 F2 N2 O2'
_chemical_formula_weight     332.34
_chemical_melting_point     ?
_shelx_space_group_comment
;
The symmetry employed for this shelxl refinement is uniquely defined
by the following loop, which should always be used as a source of
symmetry information in preference to the above space-group names.
They are only intended as comments.
;
_space_group_crystal_system     monoclinic
_space_group_name_H-M_alt     'P 21/c'
_space_group_name_Hall     '-P 2ybc'
loop_
    _space_group_symop_operation_xyz
    'x, y, z'
    '-x, y+1/2, -z+1/2'
    '-x, -y, -z'
    'x, -y-1/2, z-1/2'
_cell_length_a     7.0242(6)
_cell_length_b     6.2316(6)
_cell_length_c     17.1574(15)
_cell_angle_alpha     90
_cell_angle_beta     91.473(7)
_cell_angle_gamma     90
_cell_volume     750.77(12)
_cell_formula_units_Z     2
_cell_measurement_reflns_used     7746
_cell_measurement_theta_min     3.47
_cell_measurement_theta_max     27.83
_cell_measurement_temperature     173(2)
_exptl_crystal_description     plate
_exptl_crystal_colour     colourless
_exptl_crystal_size_max     0.170
_exptl_crystal_size_mid     0.130
_exptl_crystal_size_min     0.040
_exptl_crystal_density_diffrn     1.470
_exptl_crystal_density_meas     ?
_exptl_crystal_density_method     ?
_exptl_crystal_F_000     348
_exptl_absorpt_coefficient_mu     0.113
_exptl_absorpt_correction_type     multi-scan
_exptl_absorpt_process_details
;
(X-AREA; Stoe & Cie, 2001)
;
_shelx_estimated_absorpt_T_min     0.981
_shelx_estimated_absorpt_T_max     0.995
_exptl_absorpt_correction_T_min     0.362
_exptl_absorpt_correction_T_max     1.000
_diffrn_ambient_temperature     173(2)
_diffrn_radiation_type     MoK\a
_diffrn_radiation_wavelength     0.71073
_diffrn_measurement_device_type     'Stoe IPDS II two-circle'
_diffrn_measurement_method     \w
_diffrn_detector_area_resol_mean     ?
_diffrn_reflns_number     7746
_diffrn_reflns_av_R_equivalents     0.0364
_diffrn_reflns_theta_min     3.478
_diffrn_reflns_theta_max     26.361
_diffrn_reflns_theta_full     25.000
_diffrn_measured_fraction_theta_max     0.997
_diffrn_measured_fraction_theta_full     0.996
_diffrn_reflns_limit_h_min     -8
_diffrn_reflns_limit_h_max     8
_diffrn_reflns_limit_k_min     -7
_diffrn_reflns_limit_k_max     7
_diffrn_reflns_limit_l_min     -20
_diffrn_reflns_limit_l_max     21
_refine_special_details     ?
_reflns_number_total     1532
_reflns_number_gt     1285
_reflns_threshold_expression     'I > 2\s(I)'
_refine_ls_structure_factor_coef     Fsqd
_refine_ls_matrix_type     full
_refine_ls_R_factor_all     0.0525
_refine_ls_R_factor_gt     0.0411
_refine_ls_wR_factor_gt     0.0963
_refine_ls_wR_factor_ref     0.1010
_refine_ls_goodness_of_fit_ref     1.083
_refine_ls_restrained_S_all     1.083
_refine_ls_number_reflns     1532
_refine_ls_number_parameters     109
_refine_ls_number_restraints     0
_refine_ls_hydrogen_treatment     constr
_refine_ls_weighting_scheme     calc
_refine_ls_weighting_details
              'w=1/[\s^2^(Fo^2^)+(0.0538P)^2^+0.1464P] where P=(Fo^2^+2Fc^2^)/3'
_atom_sites_solution_hydrogens     geom
_atom_sites_solution_primary     ?
_atom_sites_solution_secondary     ?
_refine_ls_shift/su_max     0.000
_refine_ls_shift/su_mean     0.000
_refine_diff_density_max     0.184
_refine_diff_density_min     -0.161
_refine_ls_extinction_method     none
_refine_ls_extinction_coef     .
loop_
    _atom_type_symbol
    _atom_type_description
    _atom_type_scat_dispersion_real
    _atom_type_scat_dispersion_imag
    _atom_type_scat_source
    'C' 'C' 0.0033 0.0016
                         'International Tables Vol C Tables 4.2.6.8 and 6.1.1.4'
    'H' 'H' 0.0000 0.0000
                         'International Tables Vol C Tables 4.2.6.8 and 6.1.1.4'
    'N' 'N' 0.0061 0.0033
                         'International Tables Vol C Tables 4.2.6.8 and 6.1.1.4'
    'O' 'O' 0.0106 0.0060
                         'International Tables Vol C Tables 4.2.6.8 and 6.1.1.4'
    'F' 'F' 0.0171 0.0103
                         'International Tables Vol C Tables 4.2.6.8 and 6.1.1.4'
_computing_data_collection
;
X-AREA (Stoe & Cie, 2001)
;
_computing_cell_refinement
;
X-AREA (Stoe & Cie, 2001)
;
_computing_data_reduction
;
X-AREA (Stoe & Cie, 2001)
;
_computing_structure_solution
;
SHELXS97 (Sheldrick, 2008)
;
_computing_structure_refinement
;
SHELXL2014 (Sheldrick, 2015)
;
_computing_molecular_graphics
;
XP in SHELXTL-Plus (Sheldrick, 2008)
;
_computing_publication_material
;
SHELXL2014 (Sheldrick, 2015)
;
loop_
    _atom_site_type_symbol
    _atom_site_label
    _atom_site_fract_x
    _atom_site_fract_y
    _atom_site_fract_z
    _atom_site_U_iso_or_equiv
    _atom_site_adp_type
    _atom_site_calc_flag
    _atom_site_occupancy
    _atom_site_disorder_assembly
    _atom_site_disorder_group
    F F1 0.80087(14) 0.60837(18) 0.86796(5) 0.0408(3) Uani d 1 . .
    O O1 0.69940(16) 0.06550(17) 0.61834(6) 0.0293(3) Uani d 1 . .
    N N1 0.73058(17) 0.3605(2) 0.52754(7) 0.0256(3) Uani d 1 . .
    C C1 0.5232(2) 0.3961(2) 0.52148(8) 0.0260(3) Uani d 1 . .
    H H1A 0.4706 0.4020 0.5744 0.031 Uiso calc 1 . .
    H H1B 0.4624 0.2743 0.4934 0.031 Uiso calc 1 . .
    C C2 0.7756(2) 0.1410(3) 0.54504(9) 0.0294(4) Uani d 1 . .
    H H2A 0.9158 0.1242 0.5471 0.035 Uiso calc 1 . .
    H H2B 0.7249 0.0493 0.5022 0.035 Uiso calc 1 . .
    C C3 0.72790(19) 0.2069(2) 0.67944(8) 0.0237(3) Uani d 1 . .
    C C4 0.79289(19) 0.4168(2) 0.66810(8) 0.0228(3) Uani d 1 . .
    C C5 0.8283(2) 0.4965(3) 0.58624(8) 0.0267(3) Uani d 1 . .
    H H5A 0.7820 0.6459 0.5809 0.032 Uiso calc 1 . .
    H H5B 0.9668 0.4961 0.5770 0.032 Uiso calc 1 . .
    C C6 0.81932(19) 0.5507(3) 0.73252(8) 0.0250(3) Uani d 1 . .
    H H6 0.8647 0.6931 0.7263 0.030 Uiso calc 1 . .
    C C7 0.7786(2) 0.4732(3) 0.80519(8) 0.0273(3) Uani d 1 . .
    C C8 0.7114(2) 0.2675(3) 0.81752(9) 0.0293(4) Uani d 1 . .
    H H8 0.6837 0.2193 0.8685 0.035 Uiso calc 1 . .
    C C9 0.6854(2) 0.1337(3) 0.75374(9) 0.0269(3) Uani d 1 . .
    H H9 0.6386 -0.0079 0.7606 0.032 Uiso calc 1 . .
loop_
    _atom_site_aniso_label
    _atom_site_aniso_U_11
    _atom_site_aniso_U_22
    _atom_site_aniso_U_33
    _atom_site_aniso_U_12
    _atom_site_aniso_U_13
    _atom_site_aniso_U_23
    F1 0.0442(6) 0.0526(7) 0.0255(5) -0.0053(5) 0.0007(4) -0.0122(4)
    O1 0.0393(6) 0.0227(6) 0.0258(6) -0.0001(4) 0.0008(4) -0.0013(4)
    N1 0.0251(6) 0.0299(7) 0.0217(6) 0.0008(5) 0.0008(4) 0.0007(5)
    C1 0.0248(7) 0.0289(8) 0.0243(7) -0.0015(6) 0.0006(5) 0.0018(6)
    C2 0.0338(8) 0.0310(8) 0.0233(7) 0.0046(6) 0.0025(6) -0.0032(6)
    C3 0.0227(7) 0.0253(8) 0.0231(7) 0.0034(6) -0.0003(5) 0.0000(6)
    C4 0.0202(6) 0.0264(8) 0.0220(7) 0.0014(5) 0.0008(5) 0.0018(6)
    C5 0.0273(7) 0.0296(8) 0.0232(7) -0.0033(6) 0.0000(5) 0.0032(6)
    C6 0.0210(6) 0.0269(8) 0.0271(7) -0.0004(5) 0.0000(5) 0.0003(6)
    C7 0.0245(7) 0.0351(9) 0.0223(7) 0.0020(6) -0.0019(5) -0.0057(6)
    C8 0.0262(7) 0.0399(9) 0.0218(7) 0.0026(6) 0.0036(6) 0.0059(7)
    C9 0.0252(7) 0.0269(8) 0.0287(8) 0.0014(6) 0.0024(6) 0.0060(6)
_geom_special_details
;
 All esds (except the esd in the dihedral angle between two l.s. planes)
 are estimated using the full covariance matrix.  The cell esds are taken
 into account individually in the estimation of esds in distances, angles
 and torsion angles; correlations between esds in cell parameters are only
 used when they are defined by crystal symmetry.  An approximate (isotropic)
 treatment of cell esds is used for estimating esds involving l.s. planes.
;
loop_
    _geom_bond_atom_site_label_1
    _geom_bond_atom_site_label_2
    _geom_bond_site_symmetry_2
    _geom_bond_distance
    _geom_bond_publ_flag
    F1 C7 . 1.3731(17) ?
    O1 C3 . 1.3803(18) ?
    O1 C2 . 1.4574(18) ?
    N1 C2 . 1.434(2) ?
    N1 C5 . 1.4721(19) ?
    N1 C1 . 1.4746(18) ?
    C1 C1 3_666 1.522(3) ?
    C1 H1A . 0.9900 ?
    C1 H1B . 0.9900 ?
    C2 H2A . 0.9900 ?
    C2 H2B . 0.9900 ?
    C3 C9 . 1.393(2) ?
    C3 C4 . 1.401(2) ?
    C4 C6 . 1.393(2) ?
    C4 C5 . 1.5161(19) ?
    C5 H5A . 0.9900 ?
    C5 H5B . 0.9900 ?
    C6 C7 . 1.374(2) ?
    C6 H6 . 0.9500 ?
    C7 C8 . 1.384(2) ?
    C8 C9 . 1.384(2) ?
    C8 H8 . 0.9500 ?
    C9 H9 . 0.9500 ?
loop_
    _geom_angle_atom_site_label_1
    _geom_angle_atom_site_label_2
    _geom_angle_atom_site_label_3
    _geom_angle_site_symmetry_1
    _geom_angle_site_symmetry_3
    _geom_angle
    _geom_angle_publ_flag
    C3 O1 C2 . . 113.57(12) ?
    C2 N1 C5 . . 108.03(12) ?
    C2 N1 C1 . . 111.72(12) ?
    C5 N1 C1 . . 113.84(12) ?
    N1 C1 C1 . 3_666 111.15(14) ?
    N1 C1 H1A . . 109.4 ?
    C1 C1 H1A 3_666 . 109.4 ?
    N1 C1 H1B . . 109.4 ?
    C1 C1 H1B 3_666 . 109.4 ?
    H1A C1 H1B . . 108.0 ?
    N1 C2 O1 . . 113.88(12) ?
    N1 C2 H2A . . 108.8 ?
    O1 C2 H2A . . 108.8 ?
    N1 C2 H2B . . 108.8 ?
    O1 C2 H2B . . 108.8 ?
    H2A C2 H2B . . 107.7 ?
    O1 C3 C9 . . 117.09(14) ?
    O1 C3 C4 . . 122.16(13) ?
    C9 C3 C4 . . 120.75(14) ?
    C6 C4 C3 . . 119.07(13) ?
    C6 C4 C5 . . 121.16(14) ?
    C3 C4 C5 . . 119.75(13) ?
    N1 C5 C4 . . 111.15(12) ?
    N1 C5 H5A . . 109.4 ?
    C4 C5 H5A . . 109.4 ?
    N1 C5 H5B . . 109.4 ?
    C4 C5 H5B . . 109.4 ?
    H5A C5 H5B . . 108.0 ?
    C7 C6 C4 . . 118.88(15) ?
    C7 C6 H6 . . 120.6 ?
    C4 C6 H6 . . 120.6 ?
    F1 C7 C6 . . 118.28(15) ?
    F1 C7 C8 . . 118.74(13) ?
    C6 C7 C8 . . 122.95(14) ?
    C7 C8 C9 . . 118.40(13) ?
    C7 C8 H8 . . 120.8 ?
    C9 C8 H8 . . 120.8 ?
    C8 C9 C3 . . 119.93(15) ?
    C8 C9 H9 . . 120.0 ?
    C3 C9 H9 . . 120.0 ?
loop_
    _geom_torsion_atom_site_label_1
    _geom_torsion_atom_site_label_2
    _geom_torsion_atom_site_label_3
    _geom_torsion_atom_site_label_4
    _geom_torsion_site_symmetry_1
    _geom_torsion_site_symmetry_2
    _geom_torsion_site_symmetry_3
    _geom_torsion_site_symmetry_4
    _geom_torsion
    _geom_torsion_publ_flag
    C2 N1 C1 C1 . . . 3_666 -161.85(15) ?
    C5 N1 C1 C1 . . . 3_666 75.45(18) ?
    C5 N1 C2 O1 . . . . 65.92(15) ?
    C1 N1 C2 O1 . . . . -60.03(16) ?
    C3 O1 C2 N1 . . . . -45.71(17) ?
    C2 O1 C3 C9 . . . . -170.60(12) ?
    C2 O1 C3 C4 . . . . 10.67(19) ?
    O1 C3 C4 C6 . . . . -179.71(12) ?
    C9 C3 C4 C6 . . . . 1.6(2) ?
    O1 C3 C4 C5 . . . . 1.9(2) ?
    C9 C3 C4 C5 . . . . -176.79(13) ?
    C2 N1 C5 C4 . . . . -49.39(15) ?
    C1 N1 C5 C4 . . . . 75.31(15) ?
    C6 C4 C5 N1 . . . . -160.16(12) ?
    C3 C4 C5 N1 . . . . 18.20(18) ?
    C3 C4 C6 C7 . . . . -0.8(2) ?
    C5 C4 C6 C7 . . . . 177.62(13) ?
    C4 C6 C7 F1 . . . . -178.47(12) ?
    C4 C6 C7 C8 . . . . -0.3(2) ?
    F1 C7 C8 C9 . . . . 178.65(13) ?
    C6 C7 C8 C9 . . . . 0.5(2) ?
    C7 C8 C9 C3 . . . . 0.4(2) ?
    O1 C3 C9 C8 . . . . 179.82(13) ?
    C4 C3 C9 C8 . . . . -1.4(2) ?
loop_
    _geom_hbond_atom_site_label_D
    _geom_hbond_atom_site_label_H
    _geom_hbond_atom_site_label_A
    _geom_hbond_site_symmetry_A
    _geom_hbond_distance_DH
    _geom_hbond_distance_HA
    _geom_hbond_distance_DA
    _geom_hbond_angle_DHA
    C2 H2A F1 2_746 0.99 2.44 3.300(2) 145
    C6 H6 <i>Cg</i>2 2_756 0.95 2.88 3.527(2) 126
    C9 H9 <i>Cg</i>2 2_646 0.95 2.90 3.577(2) 129
_shelx_hkl_file
;
  -2   4  -1   98.25   10.40   0
  -2   5   9   27.77    7.86   0
  -2   6  -2   25.64    8.03   0
  -2   6   9   13.37    7.74   0
  -2   7   7    0.12    7.62   0
  -2   7   8    7.27    7.88   0
  -1   4  -8  189.25   14.42   0
  -1   4  15   34.56    9.19   0
  -1   7  -8   10.44   11.82   0
   0   0   7    1.03   11.14   0
   1  -1   1 1469.05   30.09   0
   1   3  20   40.51   10.92   0
   2   1  19    1.66   11.29   0
   3   0 -12   19.60    8.07   0
   4   2 -17    5.31   11.28   0
   6  -3  -2   12.86    7.38   0
   6  -3  -1    3.56    8.88   0
   6  -3   7   18.75    9.60   0
   7  -3  -3   29.12    7.58   0
   7  -3   8   46.52   11.33   0
   7  -1 -13   30.48    9.91   0
   8  -3  -3    1.27    7.65   0
  -2   3   4   11.02    9.55   0
  -2   5  10   10.22    7.34   0
  -2   6  10   28.85    8.06   0
  -2   7  -2   -1.49    9.41   0
  -2   7   9   -0.60    8.11   0
  -1   2  -4   68.91   12.86   0
  -1   6  -9   66.64   12.77   0
   0   2  16    4.01    8.74   0
   0   4  19   23.05   10.59   0
   1  -1   2   68.27   17.37   0
   1   2  19   46.53   10.48   0
   2   1 -12    0.39    8.89   0
   3  -1  -8   46.15   10.10   0
   3   1 -14  492.37   13.37   0
   4   3 -18   10.44    9.97   0
   6  -3   0   19.58    7.20   0
   6  -3   1   48.22    9.22   0
   6  -3   5   29.94    9.83   0
   6  -3   6  273.42   11.98   0
   6   0 -15    2.54    7.90   0
   6   1 -17   22.63   10.96   0
   7  -3  -2   -0.52    7.51   0
   7  -3   7  132.61   11.18   0
   7  -2  -9    6.35    7.96   0
   8  -3  -1    8.34    9.88   0
   8  -2  -9   70.35    8.75   0
  -2   3   3   16.00    8.29   0
  -2   3   5   40.74    7.61   0
  -2   4  10  675.46   11.40   0
  -2   5  11  109.46    8.68   0
  -2   6  -4   17.63    9.36   0
  -2   6  12    7.96    9.42   0
  -2   7  -3   -1.91    9.39   0
  -2   7  10    4.82    8.57   0
  -1   1   3  574.68   19.62   0
  -1   1   5   57.43   12.91   0
  -1   4  16   84.19    9.48   0
  -1   5  -9   73.55   12.28   0
   0   3  18   35.25    7.92   0
   1   3 -13    4.27   11.95   0
   2   3 -15    1.55   11.09   0
   3  -2   8  299.11   15.93   0
   4   0 -13   -1.77    7.20   0
   5  -1 -11   -0.72    7.43   0
   5   0 -14  162.52    9.19   0
   6  -3   2  174.49    9.18   0
   6  -3   3   35.94    7.57   0
   6  -2  -8    4.13    7.06   0
   6  -1 -12   -3.32    6.87   0
   7  -3   1    7.12    9.18   0
   7  -3   6   12.79    9.73   0
   7  -1 -12   53.49    9.37   0
   8  -3   0   95.80    9.02   0
   8  -3   4   72.72   10.24   0
   8  -3   6  211.64   11.85   0
  -2   3   7    9.05    7.77   0
  -2   4  -3  276.12   11.33   0
  -2   5  -4   11.08    9.63   0
  -2   7  -4    9.36   10.42   0
  -1   1   2    3.19   15.49   0
  -1   3  15   29.14    8.55   0
  -1   5  17   28.96    8.28   0
  -1   7  -9   26.02   11.09   0
   0   1  14   21.92    9.35   0
   1  -1   4 1200.61   37.47   0
   2   0  -9   -1.14    8.23   0
   2   0  17    6.34   11.78   0
   3   0  19    1.65   13.51   0
   5  -2  13   30.79   12.92   0
   6  -2  14   61.50   13.21   0
   7  -3   2    7.22    7.33   0
   7  -3   3   86.44    8.28   0
   7  -3   4    2.05    7.58   0
   7  -3   5  170.28    9.29   0
   8  -3   3   -1.89    7.87   0
  -2   5  13   25.89    7.19   0
  -2   6  -5    4.65    8.95   0
  -2   6  13   -6.95    7.66   0
  -1   3  -7    3.31   13.07   0
  -1   4  17    2.83    7.23   0
   0   3  19   -4.71    8.32   0
   1   2  20   -4.26    9.49   0
   2  -1  -4   56.72   11.05   0
   2   1  20   21.13   10.01   0
   3  -2   1   31.54   10.25   0
   3  -2   7  184.35   12.48   0
   3   2 -15   27.19    8.49   0
   4  -2  11   98.04   12.76   0
   4  -1  -9   30.45    6.92   0
   5   2 -17   44.49   10.24   0
   6  -1 -11   47.91    7.24   0
   6   0 -14   17.31    7.25   0
   6   1 -16    6.10    9.19   0
   7  -2  -7   17.45    7.23   0
   8  -1 -11    5.81    9.05   0
  -2   3  -1    1.56    9.46   0
  -2   3  10   10.64    6.63   0
  -2   5  14    5.67    7.09   0
  -2   7  -5   21.52    9.63   0
  -1   3  16   50.81    7.61   0
   0   0   9    2.46    8.80   0
   1   1  18    9.57    9.95   0
   3   1 -13   93.00    9.65   0
   3   4 -17   16.91   10.81   0
   4   0 -12  207.96    8.35   0
   4   2 -16   -2.64    9.14   0
   5  -2  -5   11.41    7.25   0
   6  -2  -6   25.93    7.05   0
   8  -2  -6    0.36    7.14   0
  -3   6   4  162.98    9.05   0
  -3   6   5  242.94    9.62   0
  -3   6   6  118.33    8.98   0
  -2   3  11   31.33    6.71   0
  -2   4  -4    6.16    8.69   0
  -2   5  15  126.13    9.15   0
  -1   6 -10    6.86   11.44   0
   0   1  15 1008.50   15.75   0
   2   1 -11    8.71    9.74   0
   2   5 -16    2.98   14.72   0
   3  -2   3   53.96    9.80   0
   3  -2   4   35.52    9.13   0
   3  -2   5   11.55    8.61   0
   3   3 -16    3.42    8.54   0
   4  -2  -2   32.20    8.82   0
   4  -1  -8  815.38   12.58   0
   4   1 -14    6.72    8.30   0
   4   3 -17   16.48    8.51   0
   5  -2  -4    0.40    6.75   0
   6  -1 -10    7.84    6.34   0
   6   0 -13    0.68    7.61   0
   8  -2  -5   22.40    7.07   0
   8  -1 -10   21.35    6.98   0
  -3   5   3   19.52    8.04   0
  -3   5   5  234.06    8.31   0
  -3   5   6   75.75    7.33   0
  -3   5   7    4.47    8.09   0
  -3   6   2   13.20    6.95   0
  -3   6   3  530.21   10.58   0
  -3   6   7   10.39    6.60   0
  -3   6   9   26.35    8.54   0
  -3   7   2   38.75    9.06   0
  -3   7   3   10.97    6.75   0
  -3   7   6   -2.89    7.12   0
  -3   7   7   15.78    6.37   0
  -3   7   8   11.67    8.57   0
  -2   6  -6    4.07    8.17   0
  -2   7  -6   14.87    8.65   0
  -1   1  10   33.92    8.97   0
  -1   3  17    7.13    6.88   0
  -1   7 -10   12.29   11.91   0
   0   0  10   34.79    9.74   0
   0   3  20   27.90    7.32   0
   1   0  -5   -0.41   11.73   0
   1   0  15   17.68    9.76   0
   1   2 -11  294.17   14.40   0
   2  -1  -3  446.84   14.18   0
   2   2 -13  236.13   10.86   0
   3  -1  -6  262.65    9.32   0
   3   0 -10   19.28    6.89   0
   5  -2  12   50.05   10.56   0
   5  -1  -9   24.26    6.64   0
   5   0 -12   88.90    8.13   0
   6  -2  13    7.05    9.63   0
   6   1 -15    9.15    8.68   0
   7   0 -13    9.66    7.09   0
   8  -2  -4    8.31    8.29   0
  -3   5   1   26.66    7.68   0
  -3   5   2  211.73    7.98   0
  -3   5   8    6.30    6.55   0
  -3   5   9    3.01    6.11   0
  -3   6   0    3.34    8.30   0
  -3   6   1   46.62    6.92   0
  -3   6  10   17.94    6.55   0
  -3   7   1   59.73    7.02   0
  -2   2   4    5.78    8.64   0
  -2   2   7   88.58    9.04   0
  -2   3  13   67.11    8.28   0
  -2   4  15   21.55    6.39   0
  -2   5  -6  234.50   10.53   0
  -2   5  16   11.09    6.40   0
  -1   1   0 9999.99   60.54   0
  -1   2  15   50.26    6.90   0
  -1   4  -9  355.46   16.80   0
  -1   4  19   -1.21    7.14   0
   1   2  21  109.09   10.03   0
   4  -2  -1  215.04    8.58   0
   4  -2  10   54.47    9.55   0
   5  -2  -3   15.88    6.78   0
   6  -2  -4   11.26    6.46   0
   6  -1  -9   20.67    6.21   0
   7  -2  -4    0.26    6.09   0
   7  -1  -9    0.93    7.86   0
   8  -2  -3   64.97    8.31   0
  -3   4   4  148.33    8.67   0
  -3   4   5    3.04    7.88   0
  -3   4   6    9.92    7.99   0
  -3   4   7   87.24    8.49   0
  -3   5   0    4.66    7.50   0
  -3   5  10   12.47    6.47   0
  -3   5  11    7.30    8.06   0
  -3   6  -1   29.24    8.55   0
  -3   6  11   -7.90    6.02   0
  -3   7   0    8.07    6.49   0
  -2   2   3  207.61    9.17   0
  -2   4  -5  298.02   10.97   0
  -2   4  16   85.13    8.71   0
  -1   1  11   31.43    7.88   0
  -1   3  18    3.78    6.76   0
  -1   5 -10  383.75   16.49   0
   0   1  16    9.39    7.83   0
   1   1  19    7.78    7.74   0
   2   0  18   14.26   10.49   0
   2   1  21    5.34    9.61   0
   3   1 -12    2.12    8.20   0
   3   2 -14   62.12    8.51   0
   4  -2   0   22.42    7.02   0
   4  -1  -7  121.35    7.50   0
   4   2 -15   10.61    7.78   0
   5  -2  -2   85.02    6.67   0
   5   1 -14  200.99    8.40   0
   5   3 -17   -1.46    8.63   0
   6   0 -12  396.70    9.14   0
   6   2 -16   -0.43    8.78   0
   7  -2  -3   22.33    6.18   0
   7   0 -12   15.98    6.66   0
   8  -2  -2   15.92    7.93   0
   8  -1  -8    2.97    8.03   0
  -3   4   2    9.55    7.33   0
  -3   4   8   71.51    6.96   0
  -3   4   9  259.09    7.85   0
  -3   5  12   62.91    7.96   0
  -3   6  13    5.19    8.18   0
  -3   7  -1   28.93    7.13   0
  -2   2   2   97.95    8.45   0
  -2   2   9  603.99   10.84   0
  -2   2  10    4.08    7.90   0
  -2   3  14   93.34    6.92   0
  -2   6  -7   13.75    7.82   0
  -1   2  -5  227.36   14.74   0
  -1   2  16   40.67    8.02   0
   0   0  11    5.96    8.01   0
   2  -1  -2  136.64   12.10   0
   3  -1  -5   20.43    6.72   0
   3   0  -9    5.69    8.03   0
   4  -2   1  226.76    8.59   0
   4  -2   9   42.32    9.10   0
   4   1 -13   99.11    7.22   0
   5  -2  -1   81.78    7.68   0
   5  -2  11   63.82    9.54   0
   6  -2  -2   43.69    6.55   0
   6  -2  12    2.64    9.12   0
   6  -1  -8   75.47    6.69   0
   7  -2  12   -3.82    7.78   0
   7  -1  -8   -0.68    6.19   0
   7   1 -14   -2.36    6.63   0
   8  -2  -1   30.68    6.48   0
   8   0 -11    4.93    8.32   0
  -3   4   1    3.81    7.18   0
  -3   4  10    3.09    6.15   0
  -3   4  11  175.92    8.37   0
  -3   5  -1    5.08    6.16   0
  -3   5  13   21.56    6.68   0
  -3   6  -2   -0.53    6.50   0
  -2   2  11   52.67    7.57   0
  -2   3  15    2.39    7.27   0
  -1   1  12    0.94    5.74   0
  -1   3  19   26.47    7.79   0
   0   1  17  100.42    9.10   0
   1   0  16  568.65   14.81   0
   2   0  -7    4.27    8.67   0
   2   4 -15   26.91   10.33   0
   3   0  20   -1.13   12.74   0
   4  -2   2   71.75    7.20   0
   4  -2   8   59.34    9.12   0
   4  -1  -6   80.46    6.80   0
   4   0 -10  221.85    7.39   0
   4   3 -16   17.48    7.96   0
   5  -2   0  568.65   10.42   0
   5  -1  -7  280.56    8.23   0
   7  -2  -1    5.26    5.83   0
   7  -2  11    6.50    8.56   0
   7   0 -11    9.29    7.47   0
  -3   4   0    9.80    6.93   0
  -3   4  12  262.37    8.54   0
  -3   5  -2   26.72    7.26   0
  -3   5  14    7.50    5.99   0
  -3   6  -3    8.27    7.72   0
  -3   7  -3   72.90    8.83   0
  -2   5  -7    3.04    6.99   0
  -1   1  13    3.04    7.86   0
  -1   2  17  203.62    9.25   0
   0   0  12   56.60    9.16   0
   0   2  20    9.18    7.90   0
   1   1  -8  797.06   16.75   0
   2   1 -10   91.70    8.46   0
   3  -1  -4   58.44    6.76   0
   3   3 -15    2.03    7.31   0
   3   4 -16   31.63    8.99   0
   4  -2   4   44.83    8.17   0
   4  -2   5    7.97    7.72   0
   4  -2   6   60.41    9.28   0
   4  -2   7 1103.83   16.59   0
   5  -2   1    1.23    7.05   0
   5  -2  10   48.34    8.53   0
   5   1 -13   28.16    6.48   0
   5   2 -15  177.46    8.24   0
   6  -2   0  219.32    8.78   0
   6  -2  11    7.24    7.46   0
   6  -1  -7    8.52    6.10   0
   7  -2   0  139.09    7.07   0
   7  -2  10   10.58    8.77   0
   7  -1  -7   35.88    6.15   0
   8  -2   1   65.82    6.56   0
   8  -2   2   41.30    7.81   0
   8  -2   3   83.28    8.32   0
   8  -2   8   76.66    8.66   0
   8   0 -10    9.54    7.59   0
  -3   3   7   33.35    7.64   0
  -2   2   0  278.23   10.86   0
  -2   2  12  169.89    7.16   0
  -2   3  16    6.17    6.09   0
  -2   4  -6  108.30    9.72   0
  -2   4  18    2.53    6.33   0
  -2   6  -8    4.23    8.57   0
  -2   7  -8    5.68    8.64   0
  -1   3  20   23.02    7.90   0
  -1   6 -11   54.19   11.60   0
   1   1  20    7.30    7.37   0
   2  -1  -1 1094.77   17.76   0
   2   2 -12  157.06    9.79   0
   4   1 -12   20.21    6.63   0
   5  -2   9  339.45   11.02   0
   5  -1  -6   64.81    7.49   0
   5   0 -10  229.02    7.35   0
   5   3 -16   33.35    8.42   0
   6  -2   1   66.62    7.46   0
   6  -2  10    8.97    8.36   0
   6   2 -15   47.08    6.69   0
   7  -2   2  392.06   10.32   0
   7  -2   9   82.77    8.38   0
   7  -1  -6   11.92    6.99   0
   7   0 -10   18.59    7.26   0
   7   1 -13   25.00    6.46   0
   8  -2   4    6.87    6.22   0
   8  -2   5   37.40    6.45   0
   8  -2   6   30.90    7.87   0
   8  -2   7    8.56    6.39   0
  -3   3   4   21.03    6.15   0
  -3   3   5  387.52    8.65   0
  -3   3   8  322.21    8.28   0
  -3   3  10   22.05    7.00   0
  -3   4  -1   14.41    7.01   0
  -3   4  14   12.14    6.91   0
  -3   5  -3   26.45    7.45   0
  -3   5  16  135.56    8.13   0
  -3   6  -4    1.95    7.21   0
  -3   7  -4   36.38    8.06   0
  -2   3  -4    4.93    7.61   0
  -2   3  17   14.02    7.02   0
  -1   1  14 1461.44   15.77   0
  -1   2  18   45.95    7.46   0
   0   1  18    2.95    7.95   0
   0   2  21   13.14    9.25   0
   3   1 -11  126.82    6.99   0
   3   2 -13  603.32   11.89   0
   4  -1  -5   16.90    6.11   0
   4   0  -9   -2.00    5.25   0
   4   2 -14  548.41   10.63   0
   5  -2   3  406.55    9.98   0
   5  -2   8   64.09    8.87   0
   6  -2   2   27.03    5.97   0
   6  -2   9   29.10    7.28   0
   7  -2   3   58.08    6.53   0
   7  -2   4   14.93    7.40   0
   7  -2   5   20.95    7.48   0
   7  -2   6   43.02    7.37   0
   7  -2   8   40.78    7.80   0
   8   0  -9    2.84    7.25   0
  -4   6   3    6.74    6.69   0
  -4   6   4  195.55    6.82   0
  -4   6   5    3.56    5.92   0
  -4   6   6   98.46    6.59   0
  -4   6   7    0.67    5.95   0
  -4   6   8   75.34    6.81   0
  -4   7   3   36.76    7.73   0
  -4   7   4   -0.23    6.26   0
  -4   7   5   24.67    6.36   0
  -3   3   2  115.83    8.13   0
  -3   3   3  206.14    7.67   0
  -3   3  11   46.01    5.81   0
  -3   4  15   32.41    7.46   0
  -2   2  14  594.61   10.42   0
   0   0  13    5.95    7.10   0
   1   3 -12   78.36    9.90   0
   2   0  19    1.57    9.76   0
   3  -1  -3   23.16    6.30   0
   5  -2   4   18.82    6.06   0
   5  -2   5  163.36    8.56   0
   5  -2   6   -2.49    7.64   0
   5  -2   7  154.43    8.49   0
   5  -1  -5   76.06    7.34   0
   5  -1  17  195.64   15.20   0
   5   1 -12   78.13    7.48   0
   5   2 -14   10.68    7.38   0
   6  -2   3  811.70   10.88   0
   6  -2   4    3.66    6.84   0
   6  -2   5   45.29    7.77   0
   6  -2   6   17.60    7.06   0
   6  -2   7    5.36    7.08   0
   6  -2   8    5.26    6.89   0
   7  -1  -5   -0.80    5.44   0
   7   1 -12   45.18    7.41   0
   8  -1  -4   13.65    5.70   0
   9  -1  -2   28.71    7.57   0
  -4   5   4   45.93    6.80   0
  -4   5   5   24.47    5.83   0
  -4   5   7   10.48    5.46   0
  -4   5   8   23.47    5.71   0
  -4   5   9   95.26    6.41   0
  -4   6   2   16.47    6.31   0
  -4   6  11   42.92    6.59   0
  -4   7   2    1.85    6.16   0
  -3   3  12   15.16    5.76   0
  -3   4  -2  124.74    8.16   0
  -3   4  16   24.13    7.08   0
  -3   5  -4  167.76    8.37   0
  -3   7  -5   85.16    8.44   0
  -2   2  -1  647.97   12.40   0
  -2   3  18    9.58    7.16   0
  -1   1  15  470.83   10.80   0
  -1   2  19   93.54    7.65   0
  -1   3  -8   14.58   12.28   0
   0   2  -8  565.26   23.22   0
   1   0  17    7.45    8.30   0
   1   1  21   60.40    9.13   0
   1   5 -14   16.27   11.14   0
   2  -1   0 1873.89   21.50   0
   2   0  -6 2552.70   21.06   0
   4  -1  -4    4.02    5.59   0
   4   3 -15    2.44    7.17   0
   4   4 -16  182.49   10.11   0
   6  -1  -5  373.13    8.02   0
   6   0  -9    3.34    5.53   0
   6   1 -12    2.16    5.68   0
   8  -1  -3    5.06    6.94   0
   8   0  -8   -2.92    5.85   0
   9  -1  -1   15.05    7.15   0
  -4   5   3    5.15    5.16   0
  -4   5  10   -1.87    5.87   0
  -4   5  11   83.45    6.39   0
  -4   7   0    9.41    7.03   0
  -4   7   1    8.26    5.90   0
  -3   3   1   17.03    6.04   0
  -3   3  13   22.40    5.78   0
  -3   6  -5   19.15    7.21   0
  -2   2  15   -0.98    5.47   0
  -2   5  -8   62.56    8.61   0
  -2   7  -9   60.38   10.12   0
   0   0  14  911.25   14.88   0
   0   1  -5  694.48   27.29   0
   0   1  19   35.95    7.81   0
   0   3 -10  441.10   22.28   0
   1   2 -10    4.11    7.99   0
   2   1  -9   81.34    7.60   0
   3   5 -16  132.28    9.90   0
   4   0  -8  298.28    7.65   0
   4   1 -11    7.37    6.44   0
   5  -1  -4    3.70    6.67   0
   5   3 -15    7.42    7.56   0
   6  -1  -4   -0.14    6.51   0
   7  -1  -4   10.39    5.56   0
   9  -1   0    9.38    7.16   0
  -4   5   2   11.87    5.61   0
  -4   5  12  103.28    6.06   0
  -4   6   0   16.97    6.92   0
  -3   3   0   16.94    7.44   0
  -3   3  14   -1.76    4.81   0
  -3   4  -3  478.55   10.76   0
  -3   4  17   12.85    6.00   0
  -2   2  16   -5.75    6.45   0
  -2   3  -5  193.37   10.00   0
  -2   3  19   -1.35    5.42   0
  -2   4  -7  689.21   14.72   0
  -2   6  -9    8.38    9.06   0
  -1   1  16    0.51    6.69   0
   1   4 -13    2.11   10.76   0
   2   3 -13   61.32    8.11   0
   2   5 -15  119.53   11.79   0
   3  -1  -2  114.35    6.97   0
   3   1 -10   -1.38    6.09   0
   3   3 -14   -0.23    6.25   0
   4  -1  -3  546.59    9.98   0
   5   0  -8  927.61   11.34   0
   5   1 -11    1.02    6.23   0
   6   0  -8  428.65    8.90   0
   6   1 -11   47.54    6.60   0
   6   3 -15    0.39    6.01   0
   7  -1  -3    0.33    5.55   0
   7   0  -8  107.14    6.23   0
   7   1 -11    3.49    5.35   0
   8  -1  -2   15.58    5.77   0
   8   1 -10   23.78    6.69   0
   9  -1   1   66.11    6.82   0
  -4   4   4    6.36    6.19   0
  -4   4   6   64.45    5.77   0
  -4   4   7    2.75    5.36   0
  -4   4   8  136.82    6.20   0
  -4   4   9   28.60    5.45   0
  -4   4  11    9.24    6.13   0
  -4   5   1  188.42    6.71   0
  -4   5  14   -4.32    5.56   0
  -4   6  -1   15.05    6.75   0
  -4   7  -1   14.12    5.79   0
  -3   3  15   12.07    5.39   0
  -3   4  18   90.66    7.70   0
  -3   5  -5    3.11    6.37   0
  -3   7  -6   16.25    6.84   0
  -2   1   6   84.26    6.68   0
  -2   1   9   86.67    7.82   0
  -1   2  20    5.11    7.60   0
   2  -1   1 9667.58   44.74   0
   3   2 -12  267.34    9.07   0
   3   4 -15   20.01    7.00   0
   4  -1  16  144.91   14.15   0
   5  -1  -3   57.12    6.75   0
   5   2 -13   97.09    6.48   0
   6   2 -13    0.82    5.23   0
   8  -1  -1   56.25    5.47   0
  -4   4   3   14.53    5.24   0
  -4   4  12    7.90    5.14   0
  -4   5   0   14.67    5.40   0
  -4   7  -2    9.05    6.86   0
  -3   2   6  208.90    6.87   0
  -3   2   9   13.32    5.31   0
  -3   3  -1  540.35   10.61   0
  -3   3  16    8.84    6.80   0
  -3   6  -6   -0.30    6.60   0
  -2   1   5   -2.96    6.04   0
  -2   1  10   81.83    6.40   0
  -2   1  11    9.55    6.59   0
  -2   2  -2   10.64    6.48   0
  -2   2  17  118.01    6.59   0
  -2   3  20    0.59    5.83   0
  -1   1  17    4.95    6.64   0
   0   0  15    4.97    7.88   0
   0   1  20    5.83    7.44   0
   1   0  18    0.81    8.24   0
   1   1  -7 1251.41   18.79   0
   2   0  -5   -2.69    7.82   0
   2   2 -11   42.34    7.02   0
   2   4 -14   20.32    7.73   0
   3  -1  -1    9.74    7.41   0
   4  -1  -2   -2.81    6.86   0
   4   0  -7   -1.82    6.73   0
   4   3 -14   81.23    7.03   0
   6  -1  16   97.40   10.41   0
   7   0  -7    2.44    5.13   0
   8  -1   0   17.39    5.44   0
   8   0  -6  147.97    6.68   0
   8   1  -9    1.78    6.48   0
   9   0  -4    8.76    5.71   0
  -4   4   2   65.72    5.54   0
  -4   4  13   91.21    5.95   0
  -4   4  14    4.15    6.52   0
  -4   5  -1    4.16    6.47   0
  -4   6  -2    3.91    6.55   0
  -3   2   5    4.99    5.39   0
  -3   2  10    5.22    5.01   0
  -3   2  11   58.24    5.57   0
  -3   3  17   -5.34    6.16   0
  -3   4  -4   56.29    7.47   0
  -2   1   4   50.89    7.12   0
  -2   1  12   -4.10    6.07   0
  -1   1  -2   61.71   11.01   0
  -1   2  21   27.74    7.27   0
  -1   5 -11    3.85   13.31   0
   1   0  -3    1.48    9.01   0
   2   0  20    4.02   11.22   0
   3   0  -6   69.81    7.60   0
   4   1 -10   81.34    5.86   0
   5  -1  -2  139.21    6.35   0
   5  -1  16    4.25    9.82   0
   5   0  -7    4.07    5.51   0
   5   1 -10   31.94    6.54   0
   5   3 -14   -4.06    6.44   0
   6  -1  -2    8.95    5.04   0
   6   1 -10   15.30    4.74   0
   7  -1  -1   14.42    5.27   0
   7   0  -6    8.48    6.15   0
   7   2 -12   28.47    6.04   0
   8  -1   1    9.22    5.36   0
   8   0  -5   -0.95    5.43   0
   9   0  -3   10.44    6.78   0
  -5   6   6   17.11    6.90   0
  -5   6   7   26.21    5.35   0
  -4   4   1   34.93    6.25   0
  -4   4  15    2.85    6.21   0
  -4   7  -3   14.64    7.05   0
  -3   2   4    6.22    5.10   0
  -3   2  12  264.74    7.16   0
  -3   7  -7    2.42    6.39   0
  -2   1   3  429.03   11.65   0
  -2   1  13  669.04   10.52   0
  -2   2  18    2.73    5.48   0
   3   1  -9  169.81    7.60   0
   4   2 -12  202.16    7.14   0
   4   4 -15    5.36    6.73   0
   5   2 -12  139.53    7.45   0
   5   4 -15   78.65    7.58   0
   6  -1  -1  274.08    6.86   0
   6   2 -12  139.49    6.17   0
   7  -1   0    7.69    5.00   0
   7   1  -9   10.70    6.21   0
   8  -1   3   26.14    5.23   0
   8   1  -8    2.06    6.24   0
   9   0  -2   12.04    6.49   0
  -5   6   4    2.68    6.91   0
  -5   6   5   93.79    5.89   0
  -4   3   6  365.68    8.28   0
  -4   3   7   21.50    5.57   0
  -4   3   9  272.21    7.13   0
  -4   3  10   15.98    5.12   0
  -4   3  11   24.67    6.21   0
  -4   4  16  192.44    7.96   0
  -4   5  -2   16.40    6.26   0
  -4   6  -3    5.27    6.30   0
  -3   2  13  591.42    8.55   0
  -3   2  14   59.45    6.31   0
  -3   3  -2   11.55    6.37   0
  -3   3  18    4.52    5.31   0
  -3   5  -6   33.33    6.26   0
  -3   6  -7   33.91    7.63   0
  -2   2  19   11.65    6.79   0
  -2   7 -10    0.78    8.91   0
  -1   0   7   -9.32    7.79   0
  -1   0   8  645.69   12.51   0
  -1   0   9    1.92    6.63   0
  -1   0  10  128.57    7.68   0
  -1   1  18    6.62    6.02   0
   0   0  16  206.88    9.13   0
   2  -1   2 2443.92   23.31   0
   2   1  -8 1616.81   16.53   0
   3   3 -13   25.84    6.41   0
   4  -1  -1 2709.32   17.35   0
   4   0  -6 3953.01   20.36   0
   5  -1  -1    9.27    5.06   0
   6  -1  15  121.03    9.37   0
   7  -1   1   43.44    4.86   0
   7  -1  13    7.76    7.47   0
   7   0  -5    2.94    4.67   0
   7   2 -11   12.97    6.51   0
   8  -1   4   16.48    5.30   0
   8  -1   5   44.66    5.73   0
   8  -1   8   12.72    6.54   0
   8  -1   9   11.00    7.08   0
   8   0  -4   44.84    5.77   0
  -5   5   6    2.78    4.75   0
  -5   5   7   14.63    5.09   0
  -5   5   8   50.38    5.07   0
  -5   5   9    4.18    5.17   0
  -5   5  10   48.09    5.33   0
  -5   5  11   -1.99    4.89   0
  -4   3   5   18.67    5.44   0
  -4   3  12   62.41    5.45   0
  -4   4   0  139.75    6.12   0
  -4   7  -4   19.79    6.67   0
  -3   2   2  354.49    8.30   0
  -3   3  19   -0.33    6.47   0
  -2   1  14   96.08    6.14   0
  -2   2  -3 2108.23   21.43   0
  -2   5  -9  434.92   13.09   0
  -1   0   6 2633.84   23.25   0
  -1   0  11    0.04    6.33   0
   0   1  21   31.72    6.74   0
   3   2 -11   55.95    6.87   0
   3   5 -15    8.71    7.20   0
   4   1  -9   29.47    5.88   0
   5   0  -6  203.75    6.57   0
   5   1  -9   24.17    5.99   0
   6  -1   0  412.41    7.43   0
   6   1  -9   15.14    5.39   0
   6   3 -13   12.32    6.19   0
   7  -1   2    4.35    4.46   0
   7   1  -8    6.90    5.75   0
   8   0  -3   -0.25    4.84   0
   9   0  -1    3.99    5.31   0
   9   0   0   25.15    6.34   0
  -5   5   4    5.90    4.75   0
  -5   5  12   92.32    6.06   0
  -5   6   2   50.57    5.60   0
  -4   3   3    3.08    5.63   0
  -4   3  13   -3.17    4.87   0
  -4   3  14   77.23    6.05   0
  -4   5  -3   21.66    5.96   0
  -4   6  -4   48.08    6.53   0
  -3   2  15   22.22    4.99   0
  -3   4  -5   90.23    7.24   0
  -2   1  15  597.79    9.63   0
  -2   2  20    5.72    6.48   0
  -2   3  -6  115.02    8.70   0
  -2   6 -10   15.93    8.72   0
  -1   0   5   -0.76    8.56   0
  -1   0  12  158.44    8.55   0
  -1   1  19   20.98    6.10   0
   1   0  19    0.88    7.96   0
   2   0  -4  703.65   12.06   0
   2   3 -12   83.84    7.57   0
   3   0  -5    1.41    5.51   0
   3   4 -14    7.13    7.01   0
   4   3 -13    7.40    6.14   0
   5  -1  15  101.61    9.72   0
   5   3 -13  103.43    7.05   0
   6  -1  14   52.68    7.77   0
   6   0  -5    3.64    4.88   0
   6   2 -11   24.88    5.11   0
   7  -1   3   41.44    5.22   0
   7  -1   4    2.10    6.02   0
   7  -1  11   35.34    7.61   0
   7  -1  12    7.08    6.38   0
   7   0  -4   -3.84    4.91   0
   8   0  -2   42.36    6.24   0
   9   0   1    0.19    6.40   0
  -5   5   3   32.98    5.16   0
  -5   6   1   14.55    4.92   0
  -4   3  15    2.75    6.04   0
  -4   4  -1  323.53    7.70   0
  -4   7  -5    1.27    6.69   0
  -3   2   1   90.11    6.35   0
  -3   3  -3  148.39    7.60   0
  -3   7  -8   11.46    6.64   0
  -2   4  -8  188.89   10.24   0
  -1   2  -6  433.63   18.96   0
   0   0  17    8.85    6.60   0
   1   3 -11   86.60    8.57   0
   1   6 -14    2.29   10.43   0
   2  -1   3  199.42   10.10   0
   2   2 -10    6.79    7.42   0
   4  -1  15   11.06    9.46   0
   4   0  -5    0.07    6.08   0
   4   2 -11    9.31    5.92   0
   5  -1   1    4.13    5.95   0
   5   0  -5    2.20    4.94   0
   5   4 -14   12.47    6.35   0
   6  -1   2   51.08    5.05   0
   7  -1   6   11.48    6.20   0
   7  -1   9    1.50    5.99   0
   7  -1  10    2.93    6.60   0
   7   2 -10    7.10    4.90   0
   7   3 -12   51.76    5.68   0
   8   1  -6  139.91    6.01   0
   8   2  -9   64.01    5.51   0
   9   0   2    9.66    6.33   0
  -5   4   6    1.10    4.77   0
  -5   4   7   21.58    4.76   0
  -5   4   8   91.11    5.66   0
  -5   4   9   30.66    4.98   0
  -5   4  10   62.47    5.13   0
  -5   4  11   10.07    4.75   0
  -5   4  12   94.71    6.34   0
  -5   5   2  258.43    6.77   0
  -5   6   0   13.04    4.91   0
  -4   3   2   69.68    5.18   0
  -4   3  16   21.22    5.96   0
  -3   2  17   10.43    6.03   0
  -3   5  -7   43.73    6.82   0
  -2   1  16    3.56    4.98   0
  -2   2  21   38.23    6.77   0
  -1   0  13    4.06    5.89   0
  -1   1  20   41.70    7.54   0
   0   1  22   85.75    8.26   0
   1   2  -9  184.86    9.52   0
   3   1  -8   43.95    5.58   0
   4  -1   1 2382.86   16.46   0
   4   4 -14    1.60    5.85   0
   5   1  -8   24.04    5.68   0
   6  -1   3   11.22    5.55   0
   6  -1  13   20.67    6.64   0
   6   0  -4    7.27    4.81   0
   7  -1   7   27.63    4.89   0
   7   0  -3    4.56    4.63   0
   7   1  -7   34.73    4.85   0
   8   0  -1    6.17    4.45   0
  -5   4   5   13.03    4.69   0
  -5   4  13    0.39    4.78   0
  -5   4  14    4.45    5.93   0
  -5   6  -1   43.15    6.31   0
  -4   3   1    0.43    5.69   0
  -4   3  17   14.98    5.90   0
  -4   5  -4    5.41    6.14   0
  -4   6  -5    5.38    6.18   0
  -3   2   0 1185.96   13.23   0
  -3   2  18   70.93    6.51   0
  -3   6  -8    7.72    6.93   0
  -2   1  17    4.45    6.05   0
  -1   0   4 7648.23   41.02   0
  -1   0  14  269.57    9.00   0
   2   4 -13   60.87    8.11   0
   2   5 -14    1.59    7.42   0
   4   1  -8  797.47    9.47   0
   5  -1   2    0.32    4.81   0
   5  -1  14   11.13    8.10   0
   5   0  -4  531.43    8.75   0
   6  -1   4    1.98    4.80   0
   6  -1  12    1.90    6.62   0
   6   2 -10   16.15    4.71   0
   6   3 -12  213.52    6.70   0
   7   0  -2   14.45    4.74   0
   7   2  -9    5.09    5.99   0
   8   0   0  154.54    5.94   0
   8   1  -5  158.80    6.01   0
   8   2  -8   15.32    4.85   0
  -5   4   3   27.24    5.89   0
  -5   5   0    5.62    6.16   0
  -4   2   9   16.91    4.95   0
  -4   2  10   14.91    4.74   0
  -4   2  11    6.94    5.45   0
  -4   3  18    9.07    6.27   0
  -3   1   9  163.48    7.14   0
  -3   4  -6 1245.26   14.96   0
   0   0  18  227.28    8.90   0
   1   0  -2 4555.03   35.25   0
   1   0  20   69.92    9.72   0
   1   1  -6  511.18   12.87   0
   2  -1   4   84.60    8.19   0
   2   0  21   -1.17   10.89   0
   3   0  -4  585.90    9.30   0
   3   2 -10    5.93    5.81   0
   3   3 -12   16.20    5.88   0
   4   0  -4   18.84    5.98   0
   5  -1   3  259.13    7.37   0
   5   2 -10    6.31    5.51   0
   5   3 -12  175.78    7.16   0
   6  -1   5   69.64    5.31   0
   6  -1   6    9.61    5.90   0
   6  -1  11   -0.70    5.56   0
   6   0  -3    6.57    4.83   0
   6   1  -7    9.12    4.67   0
   6   4 -13    4.85    6.21   0
   7   1  -6   13.56    4.41   0
   8   0   1   -1.57    4.91   0
   8   1  -4   21.02    6.07   0
   9   1  -2   28.97    5.27   0
  -5   4   2  111.78    6.27   0
  -5   6  -2    5.61    6.00   0
  -4   2   6   42.53    4.89   0
  -4   2   7  116.54    5.59   0
  -4   2  12  198.07    6.21   0
  -4   2  13  295.92    7.28   0
  -4   3   0   81.71    5.27   0
  -4   4  -3   16.54    6.38   0
  -3   1   7  393.51    7.77   0
  -3   1   8   48.60    5.44   0
  -3   1  10    4.58    4.58   0
  -3   1  11  127.13    5.39   0
  -3   1  12    1.12    5.45   0
  -3   2  19    0.40    5.74   0
  -3   3  -4    2.94    6.42   0
  -2   1  18   64.40    6.27   0
  -1   0  15    1.98    5.95   0
  -1   1  21  108.94    6.75   0
   2   0  -3    1.76    8.19   0
   3  -1   3   71.44    7.15   0
   4  -1   3  243.41    8.12   0
   4   2 -10   18.14    5.70   0
   4   3 -12   61.50    5.57   0
   5  -1   4  177.06    6.97   0
   5  -1  13  169.80    8.12   0
   5   1  -7  222.38    6.99   0
   6  -1   8    8.63    5.81   0
   6  -1   9    8.99    5.71   0
   6  -1  10   10.38    5.87   0
   7   0  -1    0.50    4.79   0
   8   0   2  249.51    6.11   0
   9   1  -1   15.27    4.94   0
  -6   5   7   77.56    5.88   0
  -6   5   8   17.56    4.67   0
  -6   5   9    6.78    4.92   0
  -5   3   7   19.44    5.56   0
  -5   3  12  191.93    6.63   0
  -5   5  -1   14.05    6.03   0
  -4   6  -6   56.46    6.24   0
  -3   1   6  278.70    7.04   0
  -3   2  -1   26.55    6.76   0
  -2   2  -4  346.59   10.29   0
   3  -1  14  309.78   13.92   0
   3   1  -7  372.80    8.70   0
   3   4 -13   29.04    5.93   0
   3   5 -14   15.21    6.47   0
   4  -1  14   80.18    8.49   0
   4   4 -13   84.05    6.75   0
   4   5 -14    2.07    6.69   0
   5  -1  12   17.46    6.23   0
   5   0  -3    1.68    4.48   0
   5   4 -13    5.37    5.07   0
   6   0  -2    3.97    4.58   0
   6   1  -6  191.94    6.04   0
   6   2  -9   71.89    4.97   0
   6   3 -11   42.64    4.91   0
   7   1  -5   -4.02    4.40   0
   7   2  -8  208.78    5.91   0
   7   3 -10   10.58    4.87   0
   8   0   3   -0.35    4.54   0
   8   0   4    8.49    5.48   0
   8   1  -3   -1.67    4.70   0
   9   1   0   -0.01    4.88   0
  -6   5   5   76.00    6.11   0
  -6   5   6   22.65    4.56   0
  -6   6   3    5.45    4.81   0
  -5   3   5    5.05    5.23   0
  -5   3   6   35.65    4.59   0
  -5   3  13  106.42    5.15   0
  -5   3  14    2.43    5.36   0
  -5   6  -3   78.87    6.49   0
  -4   2   4   22.89    5.02   0
  -4   2  15    2.29    4.40   0
  -4   3  -1   97.14    6.13   0
  -3   1   5   16.83    4.85   0
  -3   1  14  443.28    7.56   0
  -3   2  20   60.67    5.41   0
  -2   1   0 1827.80   18.00   0
  -2   1  19    6.54    5.34   0
  -1   0   3   -0.71    7.51   0
  -1   0  16  351.10    8.42   0
   0   0  19    3.63    7.23   0
   1   4 -12  341.22   11.21   0
   1   5 -13    0.82    8.17   0
   3  -1   4  219.38    8.21   0
   3   0  -3    2.09    6.34   0
   4  -1   4  155.68    6.19   0
   4   0  -3    0.91    4.56   0
   4   1  -7  112.70    5.55   0
   5  -1  11  215.32    7.93   0
   6   4 -12   23.04    5.81   0
   7   0   1    5.42    5.31   0
   8   0   5   -1.66    4.49   0
   8   1  -2   16.53    5.69   0
   8   2  -6    8.42    4.62   0
   9   1   1   69.82    5.34   0
  -6   5   4   49.71    4.82   0
  -6   6   2    7.13    4.73   0
  -5   3   4   11.90    5.37   0
  -5   4   0    9.76    5.46   0
  -5   5  -2   62.68    6.23   0
  -4   2   3  453.37    7.53   0
  -4   2  16   -0.18    4.32   0
  -4   4  -4   67.52    6.42   0
  -3   1   4   59.01    5.28   0
  -3   1  15  342.18    6.77   0
  -3   5  -8   93.41    7.28   0
  -3   6  -9   14.03    7.22   0
  -1   1  22    6.57    5.85   0
   2   2  -9  562.92   10.19   0
   2   3 -11   29.77    5.96   0
   4  -1   5  222.63    7.61   0
   4  -1  13   -1.33    6.57   0
   5  -1   7   22.49    5.04   0
   5  -1   8  133.34    6.79   0
   5  -1   9   54.26    6.06   0
   5  -1  10   34.40    5.74   0
   5   0  -2  112.09    5.35   0
   5   1  -6   70.61    6.00   0
   5   2  -9   26.30    4.58   0
   5   3 -11  135.97    5.96   0
   6   0  -1   -4.30    4.33   0
   6   2  -8    4.09    5.14   0
   7   1  -4   13.38    4.31   0
   7   2  -7   18.29    4.53   0
   8   0   6   39.99    4.93   0
   8   0   7    3.98    4.85   0
   8   0   8  232.06    7.37   0
   8   0   9    4.94    5.92   0
   8   0  10   23.37    6.39   0
  -6   4   7   70.67    5.79   0
  -6   4   8   35.70    4.73   0
  -6   4   9    6.05    4.25   0
  -6   4  10   45.53    4.89   0
  -6   4  11   20.42    4.39   0
  -6   4  12   22.01    4.67   0
  -6   5   3   29.73    4.76   0
  -6   6   1   34.40    4.94   0
  -5   3   3  137.93    6.12   0
  -5   3  16   45.64    4.71   0
  -5   3  17    2.93    5.82   0
  -4   2  17   -1.14    4.36   0
  -2   0   9   -1.04    6.05   0
  -2   0  10  882.09   11.13   0
  -2   0  11   -2.95    5.59   0
  -2   1  20   21.56    5.83   0
  -2   5 -10   27.01    9.42   0
  -1   0  17    0.49    5.91   0
   0   4 -11  118.26   11.42   0
   2  -1   6   34.62    8.01   0
   2   6 -14   -1.21    7.58   0
   3  -1   5  156.83    7.39   0
   3   2  -9   14.91    5.58   0
   4  -1  12   23.67    6.94   0
   4   2  -9   19.90    4.64   0
   4   3 -11   15.72    5.53   0
   6   1  -5  357.87    6.40   0
   6   3 -10    0.57    4.38   0
   7   0   2    4.40    4.39   0
   7   1  -3   -2.46    5.07   0
   7   3  -9   15.26    4.76   0
   8   2  -5   23.85    4.79   0
  -6   5   2    1.91    4.28   0
  -6   6   0    5.70    5.58   0
  -5   4  -1    0.84    5.22   0
  -5   5  -3   -4.05    5.66   0
  -5   6  -4    5.22    5.94   0
  -4   2   2   27.37    5.14   0
  -4   2  18    1.48    4.45   0
  -4   3  -2  143.97    6.80   0
  -4   5  -6   40.86    5.63   0
  -4   6  -7    4.25    5.36   0
  -3   1   3   21.10    4.93   0
  -3   2  -2  231.56    8.02   0
  -3   3  -5   75.91    7.49   0
  -3   4  -7   62.92    6.94   0
  -2   0   8  371.75    8.32   0
  -2   3  -7   16.56    7.89   0
  -1   1  -3  489.18   17.04   0
   1   0  21    5.31    8.73   0
   2   1  -6   76.00    6.95   0
   3  -1  13  105.46    9.81   0
   4  -1  11   -0.93    7.02   0
   4   0  -2    0.63    4.25   0
   4   1  -6   79.38    5.19   0
   5   0  -1    4.30    5.49   0
   6   4 -11   22.05    5.82   0
   7   0   3    5.31    4.03   0
   7   2  -6  239.07    5.87   0
   8   1   0   21.98    4.32   0
   8   2  -4   12.07    5.34   0
   8   3  -7   37.45    4.87   0
  -6   4   4   28.73    5.39   0
  -6   5   1   45.42    5.68   0
  -3   1  18    8.12    5.46   0
  -2   0   7   -0.66    5.13   0
  -2   1  21   34.38    5.97   0
  -2   6 -11    1.99   10.21   0
  -1   0  18   28.82    6.23   0
   0   0  20  295.13    9.83   0
   0   5 -12    2.96    9.89   0
   2   0  -2 3018.96   21.63   0
   2   4 -12  105.52    6.95   0
   2   5 -13   24.09    7.33   0
   3  -1   6  372.16    9.13   0
   3   0  -2    5.95    5.01   0
   4  -1   8    4.80    5.61   0
   4   4 -12    7.65    5.60   0
   4   5 -13    8.60    5.89   0
   5   1  -5   77.82    4.90   0
   5   3 -10  109.34    6.08   0
   6   0   1    3.86    4.39   0
   6   1  -4    0.00    4.47   0
   7   0   4    3.03    3.87   0
   7   0   5   -0.22    5.37   0
   7   1  -2   37.28    4.44   0
   7   3  -8   31.81    4.70   0
   8   1   1   13.81    5.50   0
  -6   4   3   11.59    5.30   0
  -6   6  -1   32.45    5.19   0
  -5   2   8  414.37    6.82   0
  -5   2   9   27.23    4.74   0
  -5   2  10    6.63    4.34   0
  -5   2  11  159.89    5.55   0
  -5   2  12  127.29    5.21   0
  -5   2  13  115.11    5.89   0
  -5   3   1  186.49    6.38   0
  -5   6  -5   -1.90    6.53   0
  -4   1  10   74.34    5.80   0
  -4   2   1  208.76    6.28   0
  -4   4  -5  148.42    6.87   0
  -3   1   2  118.54    5.95   0
  -2   4  -9  184.55   11.44   0
  -1   0   2 4627.62   34.46   0
   1   2  -8   31.43    6.81   0
   2  -1   7  249.86   11.34   0
   2  -1  12    3.68   11.59   0
   3  -1   7   26.06    6.96   0
   3  -1  12   25.25    7.94   0
   3   4 -12  246.62    7.27   0
   3   5 -13   17.29    6.33   0
   6   3  -9   24.91    4.59   0
   7   0   6    7.32    4.72   0
   7   0   7    3.51    5.70   0
   7   0  12   19.05    5.98   0
   7   0  13    6.28    5.36   0
   7   2  -5   67.88    5.71   0
   8   2  -3   54.66    5.19   0
   8   3  -6    3.92    4.39   0
  -6   3   8  416.31    7.52   0
  -6   3   9   21.09    4.77   0
  -6   3  10   -0.43    4.47   0
  -6   3  11   48.19    4.83   0
  -6   3  12  201.00    5.78   0
  -6   3  13   13.79    5.46   0
  -6   5   0    1.76    4.43   0
  -5   2   6  142.06    6.48   0
  -5   2   7   -2.67    4.55   0
  -5   2  14    7.06    4.41   0
  -5   2  15  197.28    6.63   0
  -5   5  -4    2.66    5.52   0
  -4   1   8  788.50    8.62   0
  -4   1   9   24.51    4.49   0
  -4   1  11    3.82    4.43   0
  -4   1  12   20.94    4.48   0
  -4   3  -3  260.65    7.34   0
  -3   1  19    1.53    5.80   0
  -2   0  15    3.05    5.57   0
   3  -1   8  998.50   14.23   0
   3  -1  11  146.93    9.29   0
   4   0  -1    2.97    4.66   0
   4   1  -5   11.95    5.82   0
   4   2  -8    7.85    4.34   0
   4   3 -10   15.29    5.45   0
   5   4 -11    5.10    5.45   0
   6   1  -3    5.67    4.49   0
   6   4 -10   39.67    5.91   0
   7   0   8   75.59    5.28   0
   7   0   9    7.54    5.42   0
   7   0  10   30.98    6.02   0
   7   0  11    6.43    5.96   0
   7   1  -1   13.71    4.44   0
   7   3  -7    9.25    5.71   0
   7   4  -9   31.39    4.79   0
   8   1   3   26.99    5.54   0
   8   3  -5   10.51    5.58   0
  -6   3   6   44.32    5.35   0
  -6   3   7  137.26    5.27   0
  -6   3  14   63.44    5.25   0
  -6   4   2   34.85    4.61   0
  -6   5  -1   -4.96    5.58   0
  -6   6  -2    1.57    4.68   0
  -5   2  16   12.77    4.61   0
  -4   1   6   81.89    6.12   0
  -4   1   7  116.52    5.30   0
  -4   1  14    2.96    4.32   0
  -4   1  15  138.48    6.24   0
  -4   2   0   29.67    5.99   0
  -4   5  -7    2.41    6.03   0
  -3   1  20   44.28    6.29   0
  -2   0   5    0.73    5.47   0
  -1   0  19    0.95    5.35   0
   1   1  -5   47.93    7.70   0
   2  -1   8   34.57    8.84   0
   3  -1   9   28.08    6.97   0
   3  -1  10    4.54    7.10   0
   3   2  -8   98.25    6.17   0
   3   3 -10   19.56    5.92   0
   5   0   1    3.14    5.31   0
   5   1  -4    6.67    4.67   0
   5   2  -7    3.34    4.28   0
   5   3  -9  174.72    6.53   0
   6   0   3   -0.91    4.34   0
   6   0  16  152.47    8.00   0
   6   2  -6   26.27    4.47   0
   6   3  -8  410.75    7.55   0
   7   1   0    9.33    5.23   0
   7   2  -4   -0.20    4.83   0
   8   1   4   15.46    5.13   0
   8   2  -2   14.18    4.96   0
  -7   5   4   14.19    5.62   0
  -6   3   5   83.03    4.77   0
  -6   4   1   11.34    4.37   0
  -5   2   4    3.09    4.45   0
  -5   2  17   45.38    5.20   0
  -5   4  -3  127.50    6.17   0
  -4   1  16   89.51    6.00   0
  -4   6  -8   33.96    6.81   0
  -3   1   1    4.02    5.01   0
  -3   2  -3   52.82    5.54   0
  -3   5  -9    2.67    6.74   0
  -2   0  17    0.01    5.44   0
  -2   2  -5  587.40   12.87   0
   0   0  21    5.68    7.21   0
   2   2  -8  135.46    6.99   0
   2   3 -10    6.53    5.36   0
   3   0  -1   -0.28    5.14   0
   3   1  -5   15.70    6.30   0
   4   4 -11    6.90    5.25   0
   6   0   4    8.64    4.27   0
   6   0  15    3.53    5.81   0
   6   1  -2   12.65    4.50   0
   7   4  -8    3.10    5.60   0
   8   1   5   41.56    4.69   0
   8   2  -1   32.24    4.49   0
   8   3  -4    9.59    5.40   0
  -7   4   9   35.86    5.01   0
  -7   5   3    1.69    5.36   0
  -6   3   4   16.71    4.03   0
  -5   2  18   12.38    4.59   0
  -5   3  -1  150.69    6.25   0
  -5   5  -5    4.22    5.22   0
  -5   6  -6    0.41    5.19   0
  -4   1   5   10.62    4.43   0
  -4   1  17   23.87    5.27   0
  -3   6 -10   90.24    9.28   0
  -2   0   4  756.68   12.12   0
  -1   0  20   12.04    6.14   0
   1   0  22   17.70    9.23   0
   1   6 -13   23.63    7.61   0
   2  -1   9  189.86   11.04   0
   2  -1  10  138.39   11.61   0
   2  -1  11  121.61   11.74   0
   2   0  -1   -0.13    7.09   0
   2   1  -5   -0.89    6.13   0
   3   6 -13    5.65    6.35   0
   4   5 -12  107.50    6.41   0
   5   0   2   24.13    5.47   0
   5   0  18    9.92    7.45   0
   5   1  -3   58.99    5.72   0
   6   0   5    0.33    3.99   0
   6   2  -5  158.79    5.35   0
   6   4  -9    3.30    5.21   0
   7   2  -3   19.23    4.25   0
   7   3  -6    9.54    4.48   0
   8   1   6   12.23    4.54   0
   8   1   7   13.23    4.48   0
   8   1   8   12.90    5.56   0
   8   2   0   70.67    5.78   0
  -7   4   6   12.83    4.14   0
  -7   5   2  101.62    6.13   0
  -6   3   3   18.39    5.07   0
  -6   4   0    3.08    4.10   0
  -5   2   3    9.71    4.44   0
  -4   1   4    3.47    4.34   0
  -4   1  18   18.40    5.44   0
  -4   4  -6  120.39    6.39   0
  -3   0   9    5.97    5.65   0
  -3   0  10   26.10    5.53   0
  -3   0  11    1.71    4.20   0
  -3   0  13   -2.54    5.53   0
  -3   3  -6   13.85    5.55   0
   2   6 -13    1.97    6.38   0
   3   4 -11  161.16    6.41   0
   4   1  -4    2.98    4.58   0
   4   2  -7  119.36    5.14   0
   4   3  -9  298.17    7.39   0
   5   4 -10   66.33    4.93   0
   5   5 -11   -1.93    5.23   0
   6   0   6   84.54    4.88   0
   6   0   7    0.99    5.55   0
   6   0  13   -0.30    5.67   0
   6   0  14  160.18    6.81   0
   6   1  -1  268.91    5.84   0
   6   3  -7  144.69    4.89   0
   6   5 -10   -4.07    5.27   0
   7   1   2    7.05    4.04   0
   8   1   9    8.16    4.36   0
   8   3  -3    7.28    4.46   0
  -7   4   4   90.25    5.85   0
  -6   2  10   15.71    5.19   0
  -6   2  11   27.97    5.16   0
  -6   2  13    3.61    5.16   0
  -6   4  -1  128.14    6.37   0
  -5   2   2   88.53    4.85   0
  -5   4  -4   62.43    5.73   0
  -4   1  19    2.58    5.42   0
  -3   0   8  346.31    7.13   0
  -3   0  14   36.66    5.54   0
  -3   1   0 2187.37   16.00   0
  -3   4  -8   11.24    6.13   0
  -2   1  -2 2911.49   23.13   0
   0   2  -7 3762.59   38.73   0
   1   4 -11  107.35    7.20   0
   2   4 -11   99.48    6.73   0
   3   5 -12   67.67    5.90   0
   4   0   1    0.01    4.88   0
   5   0   3    0.98    4.14   0
   6   0   8  216.36    6.77   0
   6   0   9    2.57    5.44   0
   6   0  10  350.26    7.72   0
   6   0  11   -0.73    5.18   0
   6   0  12   10.57    5.33   0
   6   2  -4    9.07    5.10   0
   7   1   3   44.71    5.14   0
   7   2  -2    0.37    4.45   0
   7   3  -5   15.52    4.27   0
   7   4  -7   -0.77    4.40   0
   8   2   1   70.61    4.69   0
  -7   3  10    2.74    5.23   0
  -7   3  12   59.95    5.93   0
  -7   5   1   -0.19    4.44   0
  -6   2   8   -1.25    4.14   0
  -6   2   9   74.65    4.66   0
  -6   2  14  161.43    5.27   0
  -6   2  15   43.13    5.22   0
  -6   3   2   14.00    3.95   0
  -6   5  -3   46.45    4.89   0
  -5   1  10   23.82    5.42   0
  -5   1  11    3.07    4.16   0
  -5   1  12   90.58    5.32   0
  -5   1  13   27.12    5.27   0
  -5   3  -2   69.87    5.68   0
  -4   1   3  626.93    8.01   0
  -3   0   7    0.56    4.90   0
  -3   0  15   -0.31    4.23   0
  -2   0   3   -0.06    7.87   0
  -2   0  19   -2.79    5.03   0
  -1   0  21    0.67    6.19   0
   0   0  22   29.94    7.70   0
   1   5 -12   10.29    5.96   0
   2   5 -12   36.96    6.55   0
   3   0   0 1197.97   12.35   0
   3   2  -7  160.07    6.61   0
   5   0   4   17.49    5.26   0
   5   0  17   -0.60    6.59   0
   5   1  -2  150.51    5.17   0
   6   4  -8   45.60    5.32   0
   7   1   4    3.84    4.83   0
   8   2   2   37.67    4.41   0
   8   3  -2    0.12    4.15   0
  -7   3   7   18.38    5.19   0
  -7   3   8   36.26    4.57   0
  -7   3   9    8.78    4.24   0
  -7   4   3    0.79    4.03   0
  -7   5   0    3.75    5.45   0
  -6   2   6   30.45    5.29   0
  -6   2   7  350.36    6.06   0
  -6   2  16    2.87    4.35   0
  -6   3   1    8.22    4.97   0
  -5   1   8   20.79    4.44   0
  -5   1   9   22.72    4.27   0
  -5   1  14  194.17    5.38   0
  -5   1  15   81.28    5.59   0
  -5   2   1   87.55    4.67   0
  -5   5  -6   14.87    5.35   0
  -5   6  -7  104.85    6.61   0
  -4   1  20   26.55    4.77   0
  -4   2  -2   73.33    6.31   0
  -4   5  -8   57.91    6.67   0
  -4   6  -9   53.68    7.93   0
  -3   0   6   71.31    6.73   0
  -3   0  16   10.13    4.46   0
  -3   2  -4   31.60    5.92   0
   0  -1  11  263.88   11.54   0
   0  -1  12   84.05    9.03   0
   0   3  -9  225.55   11.97   0
   3   3  -9  272.72    6.77   0
   4   0   2  663.96    9.60   0
   4   1  -3  582.17    7.88   0
   4   2  -6   41.26    5.43   0
   4   4 -10   84.01    4.91   0
   4   5 -11   86.94    6.14   0
   5   4  -9   21.67    4.60   0
   6   1   1  873.97    9.14   0
   6   3  -6   46.08    4.37   0
   6   5  -9   10.26    4.32   0
   7   1   5   16.86    5.08   0
   7   2  -1   -2.96    3.93   0
   7   3  -4    4.12    3.97   0
   7   4  -6   15.80    4.00   0
   8   3  -1    5.57    4.06   0
  -7   4   2   14.01    4.38   0
  -6   2   5  163.24    5.07   0
  -6   4  -2  151.21    5.62   0
  -6   5  -4    1.62    5.51   0
  -5   1   7  261.20    6.18   0
  -5   1  16   31.76    4.58   0
  -4   1   2    1.23    4.77   0
  -4   3  -5  115.83    6.53   0
  -3   0  17    3.78    5.32   0
  -2   0  20  182.61    7.08   0
   0  -1  10  536.62   14.56   0
   0  -1  13 1368.59   19.39   0
   4   0  19    4.19    8.32   0
   4   3  -8 1664.06   12.61   0
   5   0   5    1.97    4.22   0
   5   0  16   61.40    6.72   0
   5   1  -1    5.49    5.23   0
   5   3  -7   23.77    4.30   0
   5   5 -10   40.47    4.76   0
   6   2  -3  298.67    5.96   0
   7   1   6    9.71    4.54   0
   7   2   0  134.61    5.76   0
   8   2   4    8.35    4.11   0
   8   2   5   42.77    5.37   0
   8   3   0   82.52    5.76   0
  -7   3   5   23.13    4.21   0
  -7   4   1   10.56    5.29   0
  -7   5  -1   15.98    4.33   0
  -6   2   4   13.98    5.44   0
  -6   3   0   21.38    4.28   0
  -5   1   6   70.43    5.07   0
  -5   1  17   14.82    4.39   0
  -5   1  18    0.72    5.45   0
  -5   2   0  557.46    7.95   0
  -5   3  -3   19.40    5.51   0
  -5   4  -5  130.40    6.48   0
  -4   4  -7  486.87    9.73   0
  -3   0   5    1.70    4.63   0
  -3   0  18    4.66    5.26   0
  -3   1  -1 1513.17   14.07   0
  -1   0  22  399.63   10.11   0
   1   2  -7  481.99   10.99   0
   2   3  -9  293.84    7.88   0
   3   0   1    0.86    5.07   0
   3   4 -10   -0.50    5.45   0
   3   6 -12   15.68    5.54   0
   5   0   6   15.91    5.51   0
   5   0  15   -3.98    5.97   0
   6   1   2   57.43    4.51   0
   6   3  -5   89.24    4.75   0
   6   4  -7   68.78    4.69   0
   7   1   7   23.58    4.42   0
   7   1   8   50.02    5.66   0
   7   1   9    5.30    5.18   0
   7   1  13    6.23    5.77   0
   7   3  -3   35.41    4.57   0
   7   4  -5    6.04    4.20   0
   8   2   6   20.85    5.76   0
  -7   3   4    5.98    4.39   0
  -6   4  -3    7.95    5.44   0
  -5   1   5   81.58    4.93   0
  -4   0  10  257.51    6.63   0
  -4   0  11    1.92    4.22   0
  -4   0  12  194.44    5.50   0
  -4   0  13   -1.18    5.14   0
  -4   0  14   94.53    5.74   0
  -4   1   1 2925.60   16.03   0
  -3   0  19   -2.61    5.31   0
  -2   0   2 3092.20   21.43   0
  -2   0  21    0.15    5.00   0
   0  -1  14   24.21    7.86   0
   1   3  -9  544.58   11.26   0
   2   1  -4   61.15    5.92   0
   3   5 -11   13.99    5.39   0
   4   0   3    3.33    4.88   0
   4   1  -2    3.22    5.35   0
   4   6 -11   41.05    6.15   0
   5   0   7    0.44    5.36   0
   5   0  14  263.61    8.20   0
   5   2  -4    6.31    4.34   0
   5   4  -8   91.62    5.93   0
   6   1   3   10.01    5.12   0
   6   2  -2   38.90    4.40   0
   6   5  -8   21.79    4.51   0
   7   1  10    2.26    4.38   0
   7   1  11   31.64    4.70   0
   7   1  12    0.95    4.38   0
   7   3  -2    4.97    4.94   0
   8   2   7    6.04    4.57   0
   8   2   8   80.74    6.01   0
   8   3   1   10.52    4.36   0
  -7   2  10    9.57    5.12   0
  -7   2  11   17.79    4.21   0
  -7   2  12   37.94    4.44   0
  -7   2  13   50.91    4.86   0
  -7   3   3   34.34    4.27   0
  -7   4   0   48.43    4.59   0
  -7   5  -2   36.96    4.87   0
  -6   2   3  299.43    5.98   0
  -6   3  -1   46.54    5.28   0
  -6   5  -5   15.89    5.52   0
  -5   5  -7    6.70    4.96   0
  -5   6  -8    2.72    6.14   0
  -4   0   8  287.88    7.00   0
  -4   0   9    1.34    4.27   0
  -4   0  15    3.57    5.23   0
  -4   2  -3  873.43   10.27   0
  -3   3  -7   13.50    6.18   0
  -2   3  -8  367.16   13.53   0
   0   1  -4 1083.47   27.56   0
   2   6 -12    1.34    5.67   0
   3   1  -3   27.90    4.78   0
   4   2  -5  438.93    7.01   0
   4   4  -9   28.75    4.38   0
   4   5 -10    0.76    5.17   0
   5   0   8  284.03    7.46   0
   5   0   9   -3.38    5.49   0
   5   0  13    2.98    5.88   0
   5   1   0  464.52    6.95   0
   5   3  -6   32.74    4.34   0
   5   5  -9    1.62    5.19   0
   6   3  -4   17.28    5.07   0
   6   4  -6    5.68    5.11   0
   7   4  -4   92.97    4.75   0
  -7   2   8  214.51    5.66   0
  -7   2   9    1.28    4.10   0
  -7   3   2   -0.60    4.76   0
  -6   1   9   20.63    5.07   0
  -6   1  10    8.35    4.15   0
  -6   1  11   43.73    4.20   0
  -6   1  12   -1.28    3.83   0
  -6   1  13   58.98    4.54   0
  -6   1  14   20.84    4.26   0
  -6   2   2   40.02    4.53   0
  -5   2  -1    1.80    4.16   0
  -5   3  -4  136.39    6.50   0
  -4   0  17    1.97    5.07   0
  -3   0  20   59.82    5.83   0
  -1  -1  10   36.67    6.61   0
  -1  -1  11   32.50    6.79   0
  -1  -1  12    0.35    6.45   0
  -1  -1  13    5.85    6.29   0
  -1   5 -11    2.82   10.80   0
   0  -1  15  982.48   17.04   0
   0   6 -12    4.62    8.41   0
   1   1  -4  262.06   10.38   0
   1   6 -12    7.92    6.77   0
   2   4 -10  593.33   10.23   0
   3   0   2  806.49   10.91   0
   4   0   4   22.78    4.97   0
   4   0  18   13.36    6.88   0
   5   0  10    5.29    5.06   0
   5   0  11   -5.63    4.97   0
   5   0  12   17.96    5.07   0
   5   2  -3   11.05    5.45   0
   6   1   4    2.26    4.13   0
   6   5  -7   72.99    5.78   0
   7   2   3   55.27    5.23   0
   7   3  -1   45.08    4.42   0
   8   3   3    2.26    4.34   0
  -7   4  -1   25.36    4.51   0
  -7   5  -3    4.83    5.51   0
  -6   1   8   73.36    4.54   0
  -6   1  15    9.99    4.48   0
  -6   1  16   -0.08    4.37   0
  -6   3  -2  192.27    6.37   0
  -6   4  -4    4.24    5.23   0
  -5   1   3   59.57    4.69   0
  -5   4  -6  425.42    8.14   0
  -4   3  -6  601.06   10.28   0
  -3   0   3    5.07    5.97   0
  -3   2  -5    8.41    6.15   0
   2   5 -11   97.24    5.89   0
   4   1  -1 2818.27   15.37   0
   5   1   1    7.64    4.45   0
   5   4  -7   26.38    5.47   0
   7   2   4   20.63    4.92   0
   7   4  -3    6.07    4.22   0
  -8   3   6    3.70    5.24   0
  -7   2   5   70.41    5.35   0
  -7   3   1   43.02    4.50   0
  -6   1   7    4.63    4.12   0
  -6   2   1   69.88    4.65   0
  -5   1   2  149.67    6.11   0
  -3   0  21    1.31    5.47   0
  -2   2  -6  651.01   13.89   0
  -1  -1   9  136.95    7.26   0
  -1  -1  15  479.26   10.26   0
   0  -1  16   18.03    8.71   0
   2   0   1    1.98    6.72   0
   3   0  20   -0.75    8.61   0
   3   6 -11   -0.96    5.34   0
   4   0   5   -1.28    4.64   0
   4   0  17    0.28    6.82   0
   4   6 -10    4.01    5.59   0
   5   3  -5    0.46    4.19   0
   5   5  -8   52.69    5.31   0
   6   1   6   11.02    4.12   0
   6   1  16  100.39    6.48   0
   6   3  -3   17.72    4.20   0
   6   4  -5   42.67    4.01   0
   7   2   5   22.27    4.91   0
   7   3   0    5.97    4.22   0
   7   5  -4    5.93    4.32   0
   8   3   5    8.22    4.23   0
   8   3   6  199.58    6.79   0
  -8   3   5   13.30    4.02   0
  -7   2   4    0.47    4.86   0
  -7   4  -2   24.86    4.37   0
  -6   1   6  201.81    5.42   0
  -6   5  -6   -0.78    5.14   0
  -5   0  11    1.51    5.12   0
  -5   0  12   98.75    4.73   0
  -5   0  13   -1.40    4.94   0
  -5   0  14  177.26    6.21   0
  -4   0  19    3.26    5.60   0
  -4   2  -4   52.86    5.96   0
  -4   4  -8   12.76    5.90   0
  -4   6 -10   33.03    8.62   0
  -3   4  -9  164.57    9.55   0
  -2  -1  12   -0.68    6.16   0
  -2   0   1    2.12    7.29   0
  -1  -1   8  826.08   13.16   0
  -1  -1  16    7.53    6.45   0
   1   4 -10    7.07    6.03   0
   1   5 -11    3.32    5.81   0
   2   2  -6   96.77    6.65   0
   2   3  -8 1562.51   13.80   0
   3   1  -2  117.43    6.56   0
   3   5 -10    5.65    5.35   0
   4   0   6   16.27    5.44   0
   4   4  -8  141.03    5.20   0
   4   5  -9   87.39    5.91   0
   5   1   2    4.49    4.23   0
   5   2  -2   71.00    4.93   0
   6   1   7  435.59    7.18   0
   6   1   8   16.92    5.29   0
   6   1  15  133.11    6.60   0
   6   2   1   65.60    5.40   0
   6   5  -6   24.52    4.75   0
   7   3   1    0.90    4.10   0
   7   4  -2   17.23    4.21   0
  -8   3   4    4.09    4.11   0
  -7   3   0    4.28    3.81   0
  -6   1   5  399.24    6.37   0
  -6   2   0  207.66    5.46   0
  -6   3  -3   32.82    5.36   0
  -6   4  -5  121.15    6.18   0
  -5   0   9    3.48    4.24   0
  -5   0  15    5.05    3.95   0
  -5   3  -5  223.33    6.97   0
  -5   5  -8   43.14    6.18   0
  -4   0  20  138.80    6.64   0
  -3   0   2    0.86    5.84   0
  -3   6 -11  101.87   14.89   0
  -2  -1  10   92.95    6.42   0
  -2  -1  11    6.80    5.63   0
  -2  -1  13  715.40   10.17   0
   0   4 -10  743.43   14.91   0
   2   1  -3  430.65    8.98   0
   3   0   3    4.13    5.16   0
   3   2  -5    0.56    4.67   0
   4   1   0 1299.16   10.84   0
   4   3  -6  378.32    6.58   0
   5   4  -6    6.11    4.64   0
   6   1   9    9.22    4.29   0
   6   1  10    9.02    5.42   0
   6   1  11    1.10    5.21   0
   6   1  12    1.48    5.16   0
   6   1  13   18.28    5.39   0
   6   1  14   64.19    6.10   0
   6   3  -2   16.74    4.25   0
   6   4  -4   19.67    4.23   0
   7   2   7    5.38    4.13   0
   7   2   8   43.74    5.21   0
   7   4  -1   16.69    5.26   0
   7   5  -3    5.85    3.99   0
  -8   3   3    1.33    4.83   0
  -7   1  10    6.28    5.11   0
  -7   1  11    4.35    5.13   0
  -7   1  12   43.93    4.30   0
  -7   1  13   32.45    4.47   0
  -7   2   3   20.66    4.10   0
  -7   4  -3   51.43    5.56   0
  -6   1   4    0.26    4.16   0
  -5   0   7    4.13    5.33   0
  -5   1   1    3.25    4.31   0
  -5   4  -7   36.05    6.00   0
  -4   0   4   25.68    4.61   0
  -2  -1   9   85.59    6.10   0
  -2  -1  15  619.85    9.64   0
  -1  -1  17   14.50    6.85   0
   0  -1  17  104.66   10.59   0
   0   5 -11  179.97    9.32   0
   2   6 -11   31.67    6.14   0
   4   0   7    2.65    4.42   0
   5   2  -1   87.62    5.75   0
   5   3  -4   16.58    4.08   0
   5   5  -7   13.31    4.93   0
   5   6  -8   24.18    4.42   0
   6   2   2   30.30    4.34   0
   6   5  -5   81.15    5.63   0
   7   2   9   89.92    4.71   0
   7   2  10   10.39    5.35   0
   7   2  11    3.19    4.93   0
   7   2  12    6.26    5.16   0
   7   3   2   13.49    4.45   0
  -8   3   2    4.91    5.27   0
  -7   1   8    6.11    4.93   0
  -7   2   2    7.64    3.86   0
  -7   3  -1    3.34    4.08   0
  -6   1   3    4.47    4.98   0
  -6   2  -1   69.75    5.40   0
  -5   0  18    0.44    5.19   0
  -5   2  -3  393.95    7.39   0
  -2  -1  16    7.05    5.64   0
  -1  -1   7 1332.96   16.49   0
   4   0   8   44.81    5.88   0
   4   4  -7    8.63    5.01   0
   4   6  -9    7.81    5.49   0
   5   1   4  184.38    5.28   0
   6   2   3  847.33    8.90   0
   6   3  -1    5.36    4.03   0
   6   4  -3    3.09    4.93   0
   7   3   3   77.57    4.51   0
   7   4   0   52.66    4.45   0
   7   5  -2  101.09    4.93   0
  -8   2   6   -2.30    4.39   0
  -7   1   7   31.20    4.34   0
  -6   3  -4    5.86    5.02   0
  -6   5  -7   16.40    5.31   0
  -5   0   6  220.35    5.84   0
  -4   0   3    1.39    4.18   0
  -3  -1  12    3.37    5.74   0
  -3  -1  13   93.75    6.22   0
  -3  -1  14  515.94    8.55   0
  -2  -1  17    8.94    5.78   0
   0  -1   7  776.76   19.73   0
   1   3  -8    8.35    6.46   0
   2   4  -9  304.85    7.81   0
   2   5 -10    1.35    5.02   0
   3   0  19    2.43    7.78   0
   3   1  -1    7.86    5.97   0
   3   4  -8   72.41    6.00   0
   3   6 -10   16.31    4.42   0
   4   0   9    2.61    5.32   0
   4   0  10  385.26    8.17   0
   4   0  13    1.48    5.86   0
   4   0  14 1734.16   15.37   0
   4   1   1 2417.39   14.21   0
   4   3  -5   19.68    5.00   0
   4   5  -8   22.58    5.54   0
   5   1   5  133.00    5.70   0
   5   3  -3  142.40    5.73   0
   5   4  -5   11.80    3.96   0
   6   5  -4   62.39    5.50   0
   7   3   4    0.51    3.88   0
   7   4   1   23.86    5.33   0
   7   5  -1    4.43    5.16   0
  -8   2   5   18.19    4.37   0
  -8   3   1   11.28    4.25   0
  -7   1   6   16.04    3.90   0
  -7   2   1    1.51    3.93   0
  -7   3  -2   11.91    4.24   0
  -7   4  -4    2.82    5.19   0
  -6   0  11    3.51    3.82   0
  -6   0  12  401.02    6.37   0
  -6   0  13    4.40    4.19   0
  -6   0  14   13.29    4.13   0
  -6   1   2    9.44    4.23   0
  -6   4  -6   65.76    5.94   0
  -5   0   5    5.75    4.27   0
  -4   2  -5    9.38    5.66   0
  -4   3  -7   11.23    5.47   0
  -3  -1  10   -1.93    4.03   0
  -3  -1  15  330.55    7.55   0
  -3   0   1    1.20    5.00   0
  -2  -1   7 2703.04   18.40   0
  -1  -1  18    3.98    6.78   0
  -1   1  -4 1185.15   26.98   0
   1   2  -6  294.35    8.82   0
   3   2  -4    4.38    4.84   0
   3   5  -9   -1.36    5.48   0
   4   0  11    0.68    5.49   0
   4   0  12    3.47    5.33   0
   5   1  18    2.32    5.41   0
   5   5  -6    1.50    3.78   0
   5   6  -7   29.68    4.34   0
   6   2   4    3.18    4.28   0
   6   4  -2   33.16    5.09   0
   7   3   5  155.37    5.10   0
  -7   1   5    1.23    3.85   0
  -6   0   8  475.68    7.46   0
  -6   0   9    5.21    4.44   0
  -6   0  16  168.58    5.67   0
  -6   0  17    1.76    5.52   0
  -6   2  -2   29.59    4.73   0
  -5   2  -4   27.09    5.63   0
  -5   3  -6   94.44    5.98   0
  -4   0   2    1.54    4.29   0
  -3  -1   8   44.05    6.10   0
  -3  -1  16   18.72    5.48   0
  -3   2  -6   99.83    7.64   0
  -3   3  -8  266.66    9.84   0
   1   6 -11   20.74    6.15   0
   2   2  -5  187.32    7.60   0
   3   0   5    2.65    5.85   0
   3   3  -6   31.07    5.45   0
   4   1   2 1080.34   10.81   0
   4   2  -2   26.69    4.73   0
   5   1   6  304.80    6.18   0
   5   1  17  208.33    7.37   0
   6   2   5   42.33    4.76   0
   6   3   1   43.11    5.23   0
   6   5  -3   44.32    5.29   0
   7   3   6    9.52    4.29   0
   7   3   7  136.63    6.08   0
   7   4   2   31.19    4.54   0
   7   5   0    3.96    4.42   0
  -8   1  10   21.42    5.40   0
  -7   1   4   18.23    4.12   0
  -6   1   1  277.33    5.94   0
  -5   1  -1   -0.61    4.30   0
  -5   5  -9    1.70    5.91   0
  -4  -1  11    7.20    5.31   0
  -4  -1  12   26.98    5.29   0
  -4  -1  13  107.05    5.96   0
  -4  -1  14   10.28    5.14   0
  -3  -1  17    2.99    5.10   0
  -1  -1   6  522.40   11.44   0
  -1  -1  19   27.17    7.57   0
   0  -1  18   -1.13    9.53   0
   2   3  -7    5.96    5.52   0
   4   3  -4    4.45    4.94   0
   4   4  -6   61.55    4.78   0
   4   5  -7    8.50    5.47   0
   5   1   7   29.63    4.70   0
   5   1  16    4.29    5.43   0
   5   2   1    0.23    4.37   0
   5   3  -2   68.30    4.64   0
   5   6  -6   13.50    5.43   0
   6   2   6   16.70    4.09   0
   6   4  -1    3.71    4.17   0
   7   3   8   48.37    4.72   0
   7   3   9   -1.86    5.25   0
   7   4   3   44.35    4.64   0
   7   5   1    8.32    4.64   0
  -8   1   8   -0.12    4.94   0
  -8   1   9    5.20    4.28   0
  -8   3  -1   12.38    5.52   0
  -7   1   3    7.14    5.08   0
  -7   4  -5    2.88    5.69   0
  -6   3  -5   26.85    4.60   0
  -6   5  -8   18.38    6.15   0
  -5   0   3   -1.81    4.30   0
  -5   4  -8    6.38    5.09   0
  -4  -1  10   68.44    4.80   0
  -4  -1  16   85.71    5.78   0
  -4   4  -9    2.73    6.97   0
  -4   5 -10   36.19    7.91   0
  -3  -1  18   10.73    5.11   0
  -2  -1   6   86.52    5.75   0
  -2  -1  19    5.09    6.19   0
  -2   1  -4   94.92    7.44   0
   1   1  -3  543.43   13.11   0
   1   4  -9  819.07   12.06   0
   1   5 -10  117.15    7.01   0
   2   0  21    1.17   10.05   0
   2   6 -10   24.28    5.34   0
   3   0  18   49.45    7.70   0
   3   1   0 2259.65   14.82   0
   3   6  -9   27.37    5.75   0
   5   1   9   58.06    5.59   0
   5   1  15  107.41    6.38   0
   5   5  -5    4.33    4.12   0
   6   2   7   -1.29    4.09   0
   6   2   8    9.39    5.01   0
   6   3   2  162.29    5.16   0
   6   5  -2    8.46    5.30   0
   6   6  -3    2.75    5.46   0
   7   3  10    7.10    4.43   0
   7   3  11   38.92    4.63   0
   7   4   4    2.97    4.16   0
   7   5   2   31.63    5.65   0
  -8   1   7  166.38    5.48   0
  -8   2   2    7.25    4.28   0
  -7   0  11    5.07    4.96   0
  -7   0  12   15.26    5.30   0
  -7   0  13    9.35    5.22   0
  -7   0  14  194.69    6.32   0
  -7   2  -1   62.74    4.74   0
  -6   1   0  404.44    6.46   0
  -6   4  -7   18.00    5.14   0
  -4  -1   9   28.27    4.39   0
  -4  -1  17   24.55    5.44   0
  -4   0   1   -2.26    4.74   0
  -3  -1  19    2.18    5.91   0
   0   6 -11   88.27    7.78   0
   2   7 -10    0.49    6.15   0
   3   0   6  206.20    6.61   0
   3   2  -3   44.67    6.00   0
   3   4  -7   83.97    5.38   0
   3   5  -8   11.98    5.31   0
   4   1   3  251.78    6.39   0
   5   1  10   35.94    5.57   0
   5   1  12   19.78    5.44   0
   5   1  13  185.31    6.81   0
   5   1  14   13.38    5.07   0
   5   4  -3   30.34    5.54   0
   6   2   9   24.43    4.57   0
   6   2  10    9.82    5.42   0
   6   2  11    9.25    5.12   0
   6   2  12   -0.01    5.20   0
   6   2  13    7.74    5.61   0
   6   2  14   52.45    5.94   0
   6   2  15   14.25    4.83   0
   6   3   3   35.47    4.60   0
   6   4   0    5.74    4.04   0
   7   4   5   -1.48    4.06   0
  -8   1   6  150.12    5.00   0
  -8   2   1   32.38    4.26   0
  -7   0   9    5.00    4.00   0
  -7   0  10   23.84    4.39   0
  -7   1   2   46.16    4.52   0
  -7   3  -4    5.90    5.18   0
  -5   0   2  131.24    5.23   0
  -5   1  -2    4.16    4.37   0
  -4  -1  18   25.17    5.49   0
  -2  -1   5   -2.14    6.04   0
  -2  -1  20   26.60    6.19   0
   2   0   3    0.10    6.09   0
   2   4  -8  311.16    7.95   0
   2   5  -9   23.13    5.24   0
   3   0  17   -0.95    7.18   0
   4   4  -5  124.38    5.03   0
   4   6  -7    8.56    4.21   0
   5   2   3  414.62    7.42   0
   5   5  -4    8.34    4.13   0
   5   6  -5  100.64    5.29   0
   6   3   4    5.73    5.21   0
   6   5  -1   47.60    4.57   0
   6   6  -2    2.51    5.29   0
   7   4   6   24.83    4.23   0
   7   4   7   70.07    5.47   0
   7   5   3    5.15    4.49   0
  -8   3  -2  122.54    5.08   0
  -7   0   7    3.22    5.01   0
  -7   2  -2  407.88    6.88   0
  -7   4  -6   25.92    5.71   0
  -6   0   4    2.61    4.38   0
  -6   1  -1  913.66    9.35   0
  -6   3  -6  267.89    7.17   0
  -5  -1  10   26.74    5.21   0
  -5  -1  11   -3.69    3.91   0
  -5  -1  12   93.26    4.86   0
  -5  -1  13   24.04    4.59   0
  -5  -1  15   77.29    5.65   0
  -5  -1  16   31.35    5.62   0
  -5   2  -5  167.55    5.94   0
  -4  -1  19    7.53    5.65   0
  -4   2  -6   65.78    6.10   0
  -3  -1  20   45.31    5.72   0
  -1  -1   5   54.12    8.79   0
  -1  -1  20   46.31    8.11   0
   3   0   7    1.23    5.45   0
   4   3  -3    1.85    4.04   0
   5   3   0   58.72    4.82   0
   7   4   8   32.70    4.57   0
  -8   1   4   12.66    4.32   0
  -8   2   0   59.85    4.61   0
  -7   0   6   10.45    5.09   0
  -7   1   1   12.52    3.93   0
  -6   0   3    0.95    4.28   0
  -6   2  -4    0.83    4.19   0
  -5  -1   9   24.02    4.21   0
  -5  -1  17   17.54    5.69   0
  -5   0   1   -1.76    5.43   0
  -4  -1   6   73.61    5.18   0
  -4   0   0 4106.78   18.66   0
  -3  -1   5   18.65    5.06   0
  -2   0  -1    3.09    8.39   0
   0  -1  19   42.74   11.92   0
   0   7 -11   60.59    7.20   0
   2   2  -4    9.34    6.25   0
   2   3  -6 1249.77   12.35   0
   3   0   8  119.06    6.54   0
   3   0  16  815.04   13.26   0
   3   6  -8   76.62    4.99   0
   4   1  19   10.17    6.69   0
   4   2   0   25.82    4.62   0
   5   2   4   31.36    4.50   0
   5   5  -3   34.95    5.20   0
   5   6  -4   10.84    4.05   0
   6   3   5   27.34    4.29   0
   6   4   2  150.10    5.19   0
   6   5   0    2.72    3.98   0
   6   6  -1   34.74    4.52   0
  -8   1   3   -1.65    4.24   0
  -8   3  -3    4.43    4.30   0
  -7   0   5   -5.11    4.76   0
  -5  -1   8   25.01    4.32   0
  -5  -1  18    5.61    5.57   0
  -4  -1  20   33.85    5.77   0
  -4   6 -11    2.72   10.78   0
  -3  -1  21   13.85    6.62   0
  -3   0  -1   -0.90    6.20   0
  -2  -1  21   34.78    7.20   0
  -1   6 -11   63.31    8.42   0
   0   5 -10   28.01    7.23   0
   1   3  -7    7.89    6.52   0
   1   6 -10   29.19    5.40   0
   2   6  -9   12.98    5.32   0
   3   2  -2  331.98    7.84   0
   3   4  -6   18.53    4.45   0
   3   5  -7    7.62    5.26   0
   3   7  -8    4.76    5.52   0
   4   1   5  228.22    6.24   0
   4   3  -2   72.31    5.54   0
   4   4  -4    8.71    4.29   0
   4   6  -6  108.08    4.97   0
   5   2   5  170.53    6.18   0
   5   3   1  162.36    5.51   0
   6   3   6  262.69    5.83   0
   6   3   7   14.59    5.13   0
   6   4   3   17.55    5.17   0
   6   5   1    5.21    5.22   0
  -8   0  10    0.89    4.17   0
  -8   0  11   -2.30    4.34   0
  -8   2  -1   66.41    4.51   0
  -7   1   0   13.70    3.87   0
  -7   2  -3   59.54    4.95   0
  -6  -1  10   11.68    4.94   0
  -6  -1  11   39.87    4.31   0
  -6  -1  12    3.40    4.08   0
  -6  -1  13   62.89    4.53   0
  -6  -1  14   20.48    4.35   0
  -6  -1  15   11.32    5.32   0
  -6   0   2    5.28    4.25   0
  -6   1  -2   63.56    4.50   0
  -6   4  -8    2.50    5.26   0
  -6   5  -9   14.00    6.45   0
  -5  -1   7  276.35    6.00   0
  -5   4  -9    4.38    6.23   0
  -4  -1   5    9.00    4.69   0
  -4   1  -4  157.21    6.62   0
  -3  -1   4   56.61    5.69   0
  -2  -1   4   58.78    6.02   0
   0  -1   6    0.68    9.85   0
   1   7 -10   47.45    6.87   0
   2   7  -9    7.48    5.41   0
   3   0   9    1.60    5.69   0
   3   0  15   -0.21    6.05   0
   3   3  -4   25.12    5.75   0
   4   1   6  136.63    6.46   0
   4   1  18   54.38    6.76   0
   4   2   1  220.25    6.00   0
   4   5  -5   23.92    4.32   0
   5   2   6    2.80    5.24   0
   5   4  -1   19.26    4.45   0
   5   6  -3  148.97    6.18   0
   6   3   8  619.98    7.66   0
   6   6   0   11.46    4.18   0
  -8   0   8    0.07    4.31   0
  -8   1   2   16.90    4.14   0
  -7   0   4    4.45    4.11   0
  -6  -1   9   16.91    4.53   0
  -6  -1  16    3.65    4.46   0
  -6   2  -5   50.69    5.65   0
  -5   2  -6    3.26    5.81   0
  -5   5 -10   97.45    8.41   0
  -4   0  -1    3.41    6.23   0
  -3   2  -7  183.99    9.25   0
  -1  -1  21  117.24    9.60   0
   1   5  -9  121.88    6.97   0
   2   0  20    5.53    9.18   0
   2   4  -7  100.84    6.60   0
   2   5  -8   29.77    5.58   0
   3   0  10    3.62    5.63   0
   3   0  11   -0.99    6.20   0
   3   0  12   12.86    6.51   0
   3   0  13    0.47    6.23   0
   3   0  14  640.70   11.21   0
   3   1   2  331.65    7.32   0
   3   6  -7   15.26    5.31   0
   5   2  17   15.80    5.52   0
   5   3   2   65.85    4.77   0
   5   5  -2  281.67    5.91   0
   6   3   9   16.06    4.09   0
   6   3  10   15.81    4.32   0
   6   3  11  101.93    5.83   0
   6   3  12    6.52    5.36   0
   6   3  13   23.27    5.31   0
   6   3  14   -2.89    4.17   0
   6   4   4    2.50    4.15   0
   6   5   2   12.85    4.24   0
   6   6   1   27.77    4.56   0
  -8   0   6  154.50    5.88   0
  -8   0   7    2.98    4.14   0
  -8   2  -2   41.83    4.60   0
  -7   1  -1   51.72    4.23   0
  -7   2  -4   15.15    5.49   0
  -7   3  -6    6.78    5.54   0
  -6   0   1    0.16    4.31   0
  -6   3  -7   12.11    5.47   0
  -5  -1   5   80.01    4.97   0
  -5   3  -8   15.68    5.81   0
  -4  -1   4    4.21    4.72   0
  -3   4 -10   39.33   10.61   0
  -2   6 -11    2.24   10.49   0
   1   4  -8  352.81    9.03   0
   3   7  -7    2.32    5.56   0
   4   2   2   72.72    6.16   0
   4   3  -1    6.51    4.34   0
   4   4  -3   12.62    4.30   0
   4   5  -4   45.74    5.26   0
   4   6  -5   -1.42    4.30   0
   4   7  -5   36.01    5.78   0
   5   2   8   59.81    5.63   0
   5   2  16   13.26    5.62   0
   5   3   3   17.49    5.38   0
   5   4   0   -0.53    4.25   0
   6   4   5  119.65    4.86   0
   6   4   6   69.93    5.68   0
   6   5   3   46.74    4.64   0
   6   6   2    6.29    5.51   0
  -8   0   5   -3.23    5.24   0
  -7  -1  11    8.64    5.22   0
  -7  -1  12   49.95    4.70   0
  -7  -1  13   26.07    4.62   0
  -7  -1  14    6.72    5.49   0
  -6  -1   7    1.21    4.37   0
  -6   1  -3    9.86    4.15   0
  -5   1  -4  187.50    5.92   0
  -3  -1   3   25.83    5.10   0
  -1  -1   4  261.48   10.72   0
   3   2  -1   97.33    5.55   0
   3   4  -5    5.68    4.26   0
   3   5  -6   77.03    4.68   0
   4   1   8    6.01    4.34   0
   4   1  16  157.37    6.89   0
   5   2   9  342.11    6.79   0
   5   2  10   52.02    5.59   0
   5   2  14   46.71    5.91   0
   5   4   1    4.86    5.17   0
   5   5  -1  119.82    5.01   0
   6   4   7   15.98    5.39   0
   6   5   4    1.59    4.15   0
  -8   1   0   17.37    4.38   0
  -8   2  -3   87.97    6.06   0
  -8   3  -5    8.76    5.64   0
  -7  -1   9    9.37    4.04   0
  -7  -1  10    2.15    4.33   0
  -7   0   2   18.49    4.46   0
  -7   1  -2    2.45    3.89   0
  -5  -1   4   10.32    4.45   0
  -5   0  -1    2.82    4.40   0
  -3   0  -2  791.48   11.12   0
  -3   1  -5  167.33    7.28   0
  -2  -1   3  472.77    9.53   0
   0   6 -10    5.81    6.38   0
   1   1  -2    3.93    8.76   0
   2   1   0 2049.50   17.89   0
   2   2  -3  219.21    7.09   0
   2   3  -5   37.49    6.15   0
   2   6  -8   55.36    4.88   0
   2   7  -8   13.28    5.82   0
   4   1   9  116.03    5.87   0
   4   1  10  129.00    6.80   0
   4   1  14   86.21    6.18   0
   4   1  15   17.48    5.27   0
   4   4  -2   81.34    5.69   0
   4   6  -4  199.01    6.38   0
   5   2  11   50.32    4.85   0
   5   2  12   52.93    4.98   0
   5   2  13   32.21    4.75   0
   5   5   0    3.36    5.08   0
   5   6  -1    9.86    4.40   0
   6   4   8   -3.24    4.44   0
   6   4   9   -0.32    5.36   0
   6   5   5   15.18    4.36   0
  -9   1   2   28.29    4.62   0
  -8   0   4   54.73    4.68   0
  -7  -1   8   -2.24    4.19   0
  -7   0   1    4.99    5.38   0
  -7   2  -5   17.06    5.55   0
  -7   4  -8   36.68    5.92   0
  -6   2  -6   17.38    5.62   0
  -6   4  -9   -0.86    6.05   0
  -4   0  -2  685.27    9.14   0
  -4   4 -10   23.39    8.30   0
   0   7 -10   59.53    7.45   0
   1   6  -9   24.85    5.75   0
   1   7  -9   21.46    6.53   0
   2   0   5   -1.97    6.47   0
   3   6  -6  110.39    5.54   0
   3   7  -6    5.23    5.32   0
   4   1  11    4.33    4.84   0
   4   1  12   27.75    5.67   0
   4   1  13   -6.24    5.50   0
   4   3   0   84.46    5.15   0
   4   5  -3    9.79    4.16   0
   4   7  -4   -1.27    4.50   0
   5   3   5  209.30    6.47   0
   5   4   2   38.15    4.56   0
   6   4  10   59.90    4.82   0
   6   4  11   27.34    4.60   0
   6   4  12   11.54    4.69   0
   6   5   6    9.51    4.17   0
  -9   1   1   12.00    5.38   0
  -8   0   3   -3.57    4.07   0
  -8   1  -1   11.84    4.51   0
  -7  -1   7   39.73    4.49   0
  -7   3  -7  140.79    6.94   0
  -6  -1   4    3.96    4.38   0
  -6   0  -1    7.68    5.28   0
  -6   1  -4    0.88    5.23   0
  -6   3  -8  613.98   10.53   0
  -5   2  -7  186.42    7.08   0
  -4  -1   2    2.40    4.57   0
  -3  -1   2  111.12    5.83   0
  -3   3  -9   13.01    7.53   0
  -2   0  -2 1992.04   18.65   0
  -2   1  -5  185.94    9.52   0
  -1   5 -10  406.37   13.04   0
   1   0   2  744.64   17.34   0
   2   0  19   -0.12    7.82   0
   2   4  -6    1.65    5.89   0
   2   5  -7   94.85    6.10   0
   3   2   0 1273.32   11.59   0
   3   5  -5  245.21    6.90   0
   4   2   4   53.89    6.05   0
   5   3   6   89.61    6.01   0
   5   5   1    7.95    4.21   0
   5   6   0   13.61    4.34   0
   6   5   7   10.12    4.50   0
   6   5   8   21.11    5.64   0
  -8  -1  10   19.98    4.52   0
  -8   0   2   47.66    4.64   0
  -8   2  -4    3.87    4.50   0
  -5  -1   2  156.89    6.49   0
  -5   1  -5  128.73    6.75   0
  -4  -2  11    4.54    5.57   0
  -4  -2  12  197.08    6.78   0
  -4  -2  13  282.46    7.42   0
  -4  -2  15    5.15    5.21   0
  -4   3  -9    3.39    6.05   0
  -3  -2  11   58.87    6.20   0
  -3  -2  14   61.91    5.86   0
  -3  -2  15   25.12    6.32   0
  -3   6 -11   96.53   16.28   0
   1   3  -6  141.71    7.72   0
   3   1   4  229.35    7.06   0
   4   3   1  101.52    5.11   0
   4   4  -1   36.25    4.54   0
   4   5  -2   12.05    5.27   0
   4   6  -3    7.97    4.07   0
   4   7  -3   19.03    4.67   0
   5   3   7  102.23    5.96   0
   5   4   3  147.24    5.16   0
   5   6   1   40.75    5.56   0
   6   5   9   11.90    4.60   0
  -9   1   0    2.54    4.37   0
  -8  -1   8    8.89    4.49   0
  -8   1  -2    9.72    4.17   0
  -7  -1   5    1.39    4.12   0
  -6  -1   3   -2.31    4.57   0
  -5  -2  11  159.32    6.22   0
  -5  -2  12  130.57    5.54   0
  -5  -2  13  104.53    5.48   0
  -5  -2  15  183.77    6.87   0
  -5   4 -10    1.34    7.45   0
  -4  -2   9   21.12    5.39   0
  -4  -2  10   15.79    4.41   0
  -4   5 -11   74.17   14.10   0
  -3  -2  10    4.08    5.67   0
  -3  -2  16   15.62    5.44   0
   1   5  -8   15.03    5.53   0
   2   0   6  179.23    8.24   0
   2   6  -7   -3.47    5.66   0
   2   7  -7    1.91    5.69   0
   3   1  20    1.66    6.61   0
   3   3  -2  123.03    5.60   0
   3   6  -5  263.63    7.27   0
   3   7  -5   22.44    5.43   0
   4   2   5    3.41    4.52   0
   5   3   8    8.95    4.36   0
   5   3  16   19.40    5.75   0
   5   4   4   57.68    4.62   0
   5   5   2   69.37    4.68   0
  -9   0   3    8.88    5.64   0
  -8   0   1    3.58    4.28   0
  -8   2  -5   41.46    5.71   0
  -7  -1   4   19.29    4.21   0
  -7   0  -1    5.55    5.61   0
  -7   1  -4   -1.98    5.46   0
  -7   2  -6   45.14    4.79   0
  -6  -1   2    7.71    5.76   0
  -6   0  -2  258.23    6.04   0
  -6   1  -5   76.33    6.04   0
  -6   2  -7    1.01    5.43   0
  -5  -2   9   33.75    5.53   0
  -5  -2  16   13.56    4.58   0
  -5  -2  17   51.24    6.35   0
  -5   3  -9   -2.55    5.78   0
  -4  -2   8    7.17    5.49   0
  -4  -2  17    3.82    5.65   0
  -4   0  -3    7.01    6.13   0
  -3  -2   9   16.84    5.85   0
  -3  -2  17   14.35    6.25   0
  -3  -1   1    3.67    6.17   0
  -2  -2  12  162.21    7.83   0
  -2  -2  13  234.73    8.68   0
  -2  -2  14  578.12   10.77   0
  -1  -1   3  579.16   13.90   0
  -1   3  -8   13.58   10.55   0
   0   5  -9  195.60    7.91   0
   1   4  -7   14.99    5.80   0
   2   2  -2   88.68    7.06   0
   2   3  -4    3.76    6.24   0
   3   1   5  163.37    7.56   0
   3   5  -4  238.66    6.98   0
   4   2   6   64.76    5.97   0
   4   3   2  147.41    5.47   0
   4   6  -2    9.62    4.36   0
   4   7  -2    5.32    4.53   0
   5   3   9    3.52    4.13   0
   5   3  10   54.14    4.82   0
   5   3  11  140.83    6.18   0
   5   3  12   13.26    5.48   0
   5   3  13    9.10    5.41   0
   5   3  14    2.92    5.49   0
   5   3  15  153.02    5.71   0
   5   4   5  146.71    5.21   0
   5   5   3    4.42    4.44   0
   5   6   2   11.83    4.37   0
  -9   1  -1   79.81    5.65   0
  -8   1  -3   21.29    5.49   0
  -7  -1   3   -5.96    4.32   0
  -6  -2  10   17.25    5.34   0
  -6  -2  12  148.05    5.60   0
  -6  -2  15   48.96    4.92   0
  -6  -2  16    1.19    6.07   0
  -5  -2   8  403.73    7.05   0
  -5  -2  18    8.88    5.99   0
  -5  -1   1   11.17    4.68   0
  -5   0  -3   -2.62    4.58   0
  -4  -2  18    7.20    5.96   0
  -3  -2   8  103.26    6.33   0
  -3  -2  18   75.05    7.00   0
  -3   0  -3    5.69    5.34   0
  -2  -2  10    5.38    6.87   0
  -2  -2  11   44.59    6.14   0
  -2  -2  15   -2.08    5.90   0
   0   3  -7  118.43    8.93   0
   1   6  -8    9.54    5.54   0
   1   7  -8   11.74    5.57   0
   2   0  18   10.21    7.45   0
   3   1  19   20.05    6.49   0
   3   2   1   36.82    4.99   0
   4   2  18    4.61    6.16   0
   4   5  -1  200.34    5.63   0
   5   4   6  435.85    6.74   0
   5   5   4    2.33    4.72   0
   5   6   3   76.31    5.22   0
  -9   0   2    8.27    4.61   0
  -6  -2   8   -1.42    5.06   0
  -6  -2   9   74.61    5.00   0
  -6  -1   1  299.69    7.08   0
  -5  -2   7    1.18    4.52   0
  -5   5 -11    2.97    9.40   0
  -4  -2  19   10.43    5.73   0
  -4   1  -6  125.06    7.19   0
  -4   2  -8   67.10    7.12   0
  -2  -2  16   -0.65    6.48   0
  -1   4  -9  355.16   12.82   0
  -1   6 -10    5.92    7.64   0
  -1   7 -10    8.50    6.98   0
   0   4  -8  695.58   12.49   0
   0   6  -9   15.22    6.50   0
   0   7  -9   35.27    6.71   0
   1   0  22   15.39   10.03   0
   2   0   7    4.49    6.75   0
   2   4  -5   51.74    5.18   0
   2   7  -6   -3.56    5.61   0
   3   3  -1   14.73    5.08   0
   3   6  -4  163.01    6.09   0
   3   7  -4    9.36    4.40   0
   4   2  17   49.54    6.46   0
   4   3   3  268.52    6.31   0
   4   4   1  331.63    6.83   0
   4   6  -1   11.38    4.47   0
   4   7  -1    6.62    4.97   0
   5   5   5   10.64    4.55   0
  -9   0   1   -2.62    5.26   0
  -8  -1   4    9.75    4.72   0
  -8   0  -1   -5.13    5.74   0
  -8   2  -6   26.34    5.87   0
  -7  -2  10    4.94    5.28   0
  -7  -2  12   32.96    4.95   0
  -7  -2  13   48.58    5.32   0
  -7   0  -2    6.20    4.33   0
  -7   1  -5   19.05    5.81   0
  -7   2  -7    7.94    5.82   0
  -6  -2   7  351.66    7.51   0
  -6   0  -3   -3.68    4.34   0
  -6   3  -9   14.87    5.58   0
  -6   4 -10   63.92    7.57   0
  -5  -2   6  148.53    6.23   0
  -5  -1   0  453.88    7.21   0
  -5   2  -8   65.93    6.25   0
  -4  -2   6   41.46    4.98   0
  -4  -1   0 1349.35   11.34   0
  -3  -2  19    4.09    6.34   0
  -2  -2  17  117.62    8.38   0
   2   0  17   10.27    7.33   0
   2   6  -6   77.60    5.36   0
   3   1  18    2.09    5.38   0
   3   2   2  243.37    7.26   0
   3   5  -3   13.77    5.51   0
   4   2   8   54.79    4.92   0
   4   2   9   46.46    5.70   0
   4   2  16    4.87    5.60   0
   4   5   0   10.79    4.58   0
   4   7   0    6.14    5.36   0
   5   4   8    8.02    4.42   0
   5   4   9    5.45    4.02   0
   5   4  10    0.70    5.74   0
   5   5   6   18.05    4.96   0
   5   6   5    2.15    4.44   0
  -8  -1   3    4.82    4.35   0
  -8   1  -4   19.87    4.73   0
  -7  -2   8  224.36    6.89   0
  -7  -2   9    4.86    4.52   0
  -7  -1   1   16.41    5.51   0
  -6  -1   0  416.23    7.60   0
  -6   1  -6   13.42    5.61   0
  -3  -2   6  211.06    7.48   0
  -3  -1   0 2331.57   15.73   0
  -3   2  -8  280.45   10.81   0
  -2  -2   8  132.59    7.18   0
   1   5  -7  153.53    7.89   0
   3   1   7   34.62    6.59   0
   3   1  17   70.74    7.24   0
   3   4  -2    2.64    4.29   0
   3   6  -3  572.78    8.95   0
   4   2  10   52.81    4.99   0
   4   2  11  101.30    6.29   0
   4   2  12    3.45    5.51   0
   4   2  13   48.83    6.07   0
   4   2  14  192.79    7.13   0
   4   2  15  215.64    6.27   0
   4   3   4  195.45    6.06   0
   4   4   2  719.36    8.48   0
   4   5   1   12.46    5.62   0
   4   6   0   11.35    4.27   0
   5   4  11    8.08    4.54   0
   5   4  12    5.81    4.59   0
   5   4  13    8.73    4.88   0
   5   4  14   23.81    4.90   0
   5   5   7    0.36    4.18   0
   5   5   8   39.95    6.04   0
   5   6   6    3.71    4.81   0
  -9   0   0   35.36    4.90   0
  -8  -1   2   16.79    5.67   0
  -7  -2   7   12.89    4.47   0
  -7   0  -3    6.59    4.31   0
  -6  -2   5  164.19    6.50   0
  -6   2  -8   10.91    5.68   0
  -5  -2   5   13.81    4.59   0
  -5   0  -4   20.78    4.67   0
  -4  -2   5  437.45    7.36   0
  -4   0  -4   33.77    5.21   0
  -2  -2  18    4.08    7.84   0
  -2   0  -3    1.11    7.85   0
   0  -1   5  691.08   24.31   0
   1   1  -1 3330.63   27.74   0
   2   0   8  257.75    8.71   0
   2   0  16  638.02   13.28   0
   2   1   2 2862.93   20.17   0
   2   2  -1 1567.63   14.06   0
   2   3  -3   19.51    5.42   0
   2   5  -5   89.62    6.57   0
   3   1  16    1.06    6.32   0
   3   3   0   23.15    5.04   0
   4   3   5  111.89    5.45   0
   4   6   1    7.46    5.38   0
   4   7   1   15.28    4.83   0
   5   5   9    6.83    4.41   0
   5   5  10   96.58    5.97   0
   5   6   7  103.42    5.30   0
   5   6   8   -3.95    4.84   0
  -9   0  -1   -0.85    5.24   0
  -8   1  -5   46.68    6.10   0
  -7  -2   6  232.07    5.98   0
  -7  -1   0    6.78    5.52   0
  -7   1  -6   12.29    5.93   0
  -7   3  -9   -1.47    5.65   0
  -6   0  -4    3.92    4.38   0
  -5  -2   4    3.99    4.67   0
  -5  -1  -1    5.34    4.83   0
  -4  -2   4   19.29    6.11   0
  -4  -1  -1 2500.59   15.22   0
  -3  -2   5    2.51    6.39   0
  -2  -2   7   88.57    7.03   0
   0   1  -3 2853.28   42.16   0
   1   3  -5  636.56   10.82   0
   1   4  -6  450.66    9.36   0
   1   6  -7    7.10    5.54   0
   2   4  -4   26.92    4.87   0
   2   6  -5   10.81    5.92   0
   2   7  -5    5.82    4.66   0
   3   1   9   29.72    6.10   0
   3   1  15   98.71    7.22   0
   3   2   3   50.39    5.27   0
   3   4  -1   -2.36    5.23   0
   3   5  -2  214.90    5.86   0
   3   7  -2   44.44    6.01   0
   4   3   6  587.82    8.00   0
   4   4   3   15.70    4.84   0
   4   5   2   18.79    4.69   0
   4   7   2   21.38    5.85   0
   5   5  12   -1.42    4.72   0
  -9  -1   3   13.36    5.11   0
  -8  -2   7  148.24    6.42   0
  -8  -2   8   21.26    4.51   0
  -8  -1   1   52.41    4.94   0
  -8   2  -7    3.85    4.93   0
  -7  -2   5   74.55    5.02   0
  -7   2  -8   39.14    5.96   0
  -6  -2   4    7.62    4.53   0
  -5   1  -7   25.99    6.23   0
  -2  -2  19    0.39    7.99   0
   1   0   3    0.32    8.86   0
   2   0   9    1.11    6.05   0
   2   0  15   11.74    6.80   0
   3   1  10    2.28    5.98   0
   3   1  11  139.61    7.45   0
   3   1  13  115.48    7.79   0
   3   6  -2   15.33    4.67   0
   4   3   7    9.27    5.77   0
   4   3  17  119.14    6.90   0
   4   4   4   60.09    5.09   0
   4   6   2   11.83    4.43   0
  -9  -1   2   29.34    5.02   0
  -9   0  -2   10.93    6.00   0
  -8  -2   6    2.52    4.72   0
  -8  -1   0   21.69    5.58   0
  -8   0  -3    1.30    4.54   0
  -7  -2   4    3.39    5.28   0
  -7  -1  -1   44.46    5.94   0
  -7   0  -4    8.41    4.51   0
  -6  -2   3  284.22    7.21   0
  -5  -2   3    8.45    4.91   0
  -5   0  -5    2.87    5.60   0
  -5   3 -10   52.32    7.23   0
  -4  -2   3  445.14    8.51   0
  -4   3 -10  261.01   11.61   0
  -3  -2   4    6.63    6.50   0
  -3  -1  -1 1522.61   13.35   0
  -2  -2   6  105.87    7.49   0
  -2   5 -10   29.32   10.47   0
  -1  -2  11  295.02   11.19   0
  -1  -2  12  117.65    9.13   0
  -1  -2  13   97.91    8.61   0
  -1  -2  14  139.36    9.98   0
  -1  -1   2   -1.39    7.52   0
  -1   0  -2  752.37   18.26   0
   0   2  -5   33.88    8.13   0
   0   5  -8   80.99    6.62   0
   0   7  -8   12.72    6.11   0
   1   2  -3  184.16    8.82   0
   2   0  10  254.23    9.60   0
   2   0  14 1985.14   19.59   0
   2   7  -4   22.98    5.74   0
   3   1  12   26.37    6.33   0
   3   2   4   31.98    5.35   0
   3   2  20    1.08    6.00   0
   3   5  -1   17.58    5.83   0
   3   7  -1   57.23    6.30   0
   4   3   8  361.42    6.91   0
   4   3  16   31.02    6.15   0
   4   4   5  156.61    6.72   0
   4   5   3   22.65    4.54   0
   4   6   3   -3.51    4.40   0
   4   7   3   11.40    4.74   0
  -9  -1   1   13.57    5.88   0
  -8  -2   5   23.53    4.93   0
  -6  -1  -2   61.38    4.98   0
  -6   0  -5    1.65    5.05   0
  -6   3 -10   12.63    6.80   0
  -5  -1  -2   -0.87    4.62   0
  -5   2  -9  333.09    9.19   0
  -5   4 -11   10.29    8.52   0
  -4  -1  -2 1083.96   11.56   0
  -4   0  -5    3.97    6.26   0
  -1  -2  15   51.91    9.70   0
  -1   5  -9   63.60    8.04   0
  -1   7  -9   17.63    7.30   0
   0   6  -8   56.07    6.22   0
   1   0  21    0.53    8.85   0
   1   5  -6  198.68    7.82   0
   1   7  -6   27.37    6.18   0
   2   0  11    0.90    6.08   0
   2   0  12    4.98    6.89   0
   2   0  13   -2.76    6.78   0
   2   1   3  214.33    8.17   0
   2   1  21    8.48    7.11   0
   2   3  -2 1057.10   11.43   0
   2   5  -4   17.90    4.93   0
   2   6  -4  482.99    8.84   0
   3   4   0    7.98    4.54   0
   3   6  -1   53.24    5.12   0
   4   3   9   -2.06    4.82   0
   4   3  10  258.96    6.26   0
   4   3  12  174.52    6.58   0
   4   3  13   -2.31    6.19   0
   4   3  14    2.99    5.92   0
   4   3  15    1.11    4.96   0
   4   4   6  128.46    6.41   0
   4   5   4    3.47    4.69   0
   4   6   4   43.52    4.67   0
   4   7   4   17.80    4.88   0
  -8  -2   4   10.69    4.88   0
  -8  -1  -1   13.91    5.85   0
  -8   0  -4   12.28    4.78   0
  -8   2  -8   80.12    6.93   0
  -7  -2   3   22.73    4.50   0
  -7  -1  -2    7.91    5.64   0
  -7   0  -5    9.28    5.49   0
  -7   1  -7   30.20    6.10   0
  -6   2  -9   30.35    5.85   0
  -6   4 -11   31.26    8.55   0
  -5  -2   2   80.64    5.58   0
  -4   2  -9   41.37    8.00   0
  -2  -2  20    1.67    8.69   0
  -2   1  -6   38.94    8.42   0
  -2   6 -10   14.85    8.59   0
  -1  -2  10    1.94    7.31   0
  -1   6  -9   56.68    8.35   0
   1   6  -6   17.94    6.08   0
   2   4  -3   50.70    5.30   0
   3   2   5   12.47    5.31   0
   3   2  19   46.04    6.26   0
   3   3   2   13.22    5.12   0
   3   7   0    5.00    4.80   0
   4   4   7  498.32    8.39   0
   4   6   5    7.84    4.83   0
   4   7   5    2.70    5.08   0
  -9  -1   0    9.84    4.86   0
  -8  -2   3   56.33    6.01   0
  -7  -2   2    1.31    4.95   0
  -7   3 -10    0.00    5.60   0
  -6  -3  10   -0.74    5.45   0
  -6  -3  11   38.84    4.89   0
  -6  -3  12  218.93    6.34   0
  -6  -3  13    9.26    4.95   0
  -6  -3  14   47.37    6.41   0
  -5  -3  10  119.76    6.57   0
  -5  -3  12  166.53    6.20   0
  -5  -3  13  101.03    5.60   0
  -5  -3  14    1.07    5.64   0
  -5  -3  15   14.09    6.45   0
  -4  -2   2   28.89    5.31   0
  -3  -2   3   36.18    5.50   0
  -2  -2   5  188.62    8.24   0
  -1  -2   9  197.14   10.31   0
  -1  -2  16   45.15   10.94   0
   2   7  -3    8.85    4.74   0
   3   2   6   87.73    6.88   0
   3   2  18   25.42    6.51   0
   3   4   1   17.12    4.85   0
   3   5   0    7.83    4.57   0
   3   6   0   -1.72    4.48   0
   4   4   8    4.39    5.12   0
   4   4   9   10.55    5.70   0
   4   4  15   -0.04    5.93   0
   4   4  16   16.41    5.28   0
   4   5   6   38.67    4.68   0
   4   6   6   71.75    5.52   0
  -8  -1  -2    6.56    5.73   0
  -8   0  -5    0.39    5.66   0
  -8   1  -7    9.45    5.78   0
  -7  -3  10    6.43    6.12   0
  -7  -3  11  213.15    6.43   0
  -7  -3  12   56.53    5.47   0
  -7   2  -9   87.87    6.76   0
  -6  -3   9   25.41    5.00   0
  -6  -2   1   67.14    5.20   0
  -6  -1  -3    8.75    4.70   0
  -5  -3  16   40.92    6.37   0
  -5  -1  -3  252.95    6.33   0
  -4  -3  11   21.23    5.80   0
  -4  -3  12   69.02    6.43   0
  -4  -3  13   -1.15    6.12   0
  -4  -3  14   76.77    6.39   0
  -4  -3  15    8.91    6.74   0
  -4   4 -11   35.32   12.96   0
  -3   1  -7   31.67    6.43   0
   0   3  -6  431.26   11.41   0
   0   7  -7    4.43    5.83   0
   1   3  -4    5.02    6.46   0
   1   4  -5    1.02    6.28   0
   1   7  -5    9.10    5.81   0
   2   1   4   93.58    7.93   0
   2   1  20   10.40    6.97   0
   2   5  -3  158.16    5.89   0
   2   6  -3    9.30    4.95   0
   3   3   3  142.77    5.94   0
   3   7   1   20.29    4.77   0
   4   4  10   24.95    4.96   0
   4   4  11   38.39    4.85   0
   4   4  12   27.98    4.66   0
   4   4  13    3.59    4.61   0
   4   4  14    4.19    4.81   0
   4   5   7    7.12    4.51   0
   4   6   8   34.25    6.26   0
  -9  -1  -1   71.43    5.38   0
  -8  -2   2   11.90    4.73   0
  -7  -3   8   37.48    6.12   0
  -7  -3   9   14.74    4.95   0
  -7   0  -6   17.85    6.13   0
  -6  -3   7  136.89    6.20   0
  -6   0  -6   80.48    5.34   0
  -6   1  -8    8.37    4.62   0
  -5  -3   7   18.99    5.90   0
  -5  -3   8  107.09    5.45   0
  -5   0  -6   16.83    5.13   0
  -5   1  -8  132.04    7.10   0
  -4  -3   9  296.85    7.97   0
  -4  -3  10   19.40    4.93   0
  -4  -3  16   19.53    6.12   0
  -4  -2   1  194.49    6.33   0
  -4  -1  -3  250.05    7.10   0
  -3   0  -5    6.00    6.54   0
   0  -1  19   38.39   14.97   0
   2   3  -1  108.33    6.21   0
   2   4  -2   -0.88    5.93   0
   2   7  -2   16.43    5.85   0
   3   2   7  164.75    6.34   0
   3   2  16   37.33    6.17   0
   3   4   2  118.90    5.87   0
   3   5   1    2.70    4.68   0
   3   6   1   26.86    4.60   0
   3   7   2   55.97    5.22   0
   4   5  10   23.50    5.09   0
   4   5  11   75.33    6.07   0
   4   5  12    9.03    5.88   0
   4   5  13    3.12    6.11   0
   4   5  14    8.03    4.95   0
   4   6   9   57.07    5.13   0
   4   6  10   38.04    4.95   0
   4   6  11    5.74    5.97   0
  -8  -2   1   32.73    4.76   0
  -8  -1  -3   22.38    5.94   0
  -7  -3   7   10.87    4.88   0
  -7  -2   0  150.31    6.57   0
  -7   1  -8   45.43    5.20   0
  -6  -3   6   44.74    6.25   0
  -6  -2   0  202.76    6.09   0
  -4  -3   8 1623.27   13.52   0
  -4  -3  17   13.04    6.02   0
  -4   0  -6   14.63    6.06   0
  -3  -2   2  336.94    7.89   0
  -2  -2   4    7.80    5.40   0
  -2  -2  21   37.47   11.33   0
  -2  -1  -1 9480.31   37.53   0
  -1  -2   8   27.74    7.60   0
  -1  -2  17  206.17   14.86   0
   0   5  -7    1.47    6.14   0
   0   6  -7    9.21    6.05   0
   1   0  20   70.67    9.07   0
   1   1   0 8557.42   43.79   0
   1   5  -5  170.98    7.75   0
   1   6  -5  123.55    7.05   0
   2   1  19    4.27    6.84   0
   2   6  -2  198.11    7.01   0
   3   2   8  260.65    6.82   0
   3   2  15    3.76    6.04   0
   3   3   4    1.57    4.85   0
   3   3  19   60.60    7.12   0
   3   5   2   34.07    5.82   0
   3   6   2   10.10    4.44   0
   3   7   3   79.83    6.33   0
  -8  -3   7   42.85    5.31   0
  -8   0  -6   42.68    6.27   0
  -8   1  -8   12.91    6.40   0
  -7  -3   6    9.38    5.17   0
  -7  -1  -4    0.96    5.52   0
  -6  -1  -4    2.70    4.78   0
  -6   2 -10   12.93    7.14   0
  -5  -3   6   33.24    5.03   0
  -4  -3   7   16.98    6.36   0
  -4  -3  18    0.08    7.19   0
  -4   1  -8   12.66    6.20   0
  -4   6 -11    4.78   13.49   0
  -3  -3  11   41.97    6.49   0
  -3  -3  12   15.90    6.18   0
  -3  -3  13   28.68    6.11   0
  -3  -3  14    6.97    6.53   0
  -1   7  -8    6.68    5.72   0
   1   2  -2  933.37   14.48   0
   1   7  -4   16.78    6.21   0
   2   1   5  185.85    8.52   0
   2   5  -2    5.77    4.77   0
   2   7  -1   18.98    5.99   0
   3   2   9   16.89    4.98   0
   3   2  10   52.15    6.43   0
   3   2  11   16.92    6.21   0
   3   2  14    5.16    5.94   0
   3   3   5   77.82    5.62   0
   3   7   4   30.17    6.18   0
  -8  -3   6    3.34    5.21   0
  -8  -2   0   67.82    5.50   0
  -7  -3   5   20.96    4.84   0
  -7  -2  -1   59.49    5.08   0
  -7   2 -10   16.53    6.31   0
  -6  -3   4   13.52    6.06   0
  -6   0  -7    0.39    6.31   0
  -6   3 -11   91.34    8.15   0
  -5  -3   5    3.41    4.92   0
  -5  -2  -1   -0.32    6.21   0
  -5   2 -10   42.58    7.06   0
  -4  -3   6  361.07    8.15   0
  -4  -2   0   25.86    5.34   0
  -3  -3  10   19.00    6.71   0
  -3  -3  15    7.07    7.00   0
  -3  -2   1  101.52    7.35   0
  -2   7  -9   60.70    8.27   0
  -1   4  -8  167.90    9.92   0
   0   7  -6   18.77    6.45   0
   2   1  18    9.04    7.21   0
   2   2   2   11.52    6.98   0
   2   3   0  273.44    7.71   0
   2   4  -1  100.70    6.79   0
   3   3   6    9.66    5.90   0
   3   3  18   20.17    5.73   0
   3   4   4   63.35    6.36   0
   3   5   3   34.04    5.07   0
   3   6   3    5.77    4.63   0
   3   7   5   78.21    6.72   0
  -8  -2  -1   69.00    6.60   0
  -7  -3   4    4.01    4.82   0
  -7   0  -7   10.50    5.24   0
  -7   3 -11   36.82    6.95   0
  -6   1  -9    3.42    6.29   0
  -5  -3   4   12.01    5.00   0
  -5   0  -7   11.87    6.24   0
  -5   3 -11  128.21    9.83   0
  -3  -3   8  316.23    9.01   0
  -3  -3   9  259.23    7.52   0
  -3  -3  16    5.21    7.23   0
  -3  -1  -3   73.82    6.42   0
  -3   2  -9   16.53    9.11   0
  -1   6  -8    3.94    7.13   0
   1   0  19   -0.98    9.25   0
   1   4  -4  109.89    6.10   0
   1   6  -4   96.39    6.81   0
   2   5  -1    8.57    5.88   0
   2   6  -1    7.83    5.10   0
   2   7   0    8.92    4.83   0
   3   3   7   14.36    5.92   0
   3   3  17    4.87    5.28   0
   3   5   4  162.01    5.96   0
   3   6   4    2.83    4.76   0
   3   7   6   17.64    5.25   0
  -8  -3   4    4.51    5.11   0
  -8   0  -7   -0.85    5.07   0
  -7  -3   3   34.95    4.98   0
  -7  -1  -5   10.75    4.58   0
  -7   1  -9    2.67    4.93   0
  -6  -3   3   21.32    4.92   0
  -6  -2  -2   30.79    5.42   0
  -5  -1  -5  130.29    6.54   0
  -5   1  -9   56.73    6.78   0
  -4  -3   5   21.84    4.95   0
  -4  -2  -1  219.15    7.65   0
  -3  -3  17    0.31    7.06   0
  -1   5  -8  113.51    8.87   0
   0   4  -6   24.90    7.78   0
   1   3  -3  589.66   10.43   0
   1   5  -4  792.32   11.06   0
   1   7  -3   55.93    6.49   0
   2   1   6   33.29    6.19   0
   3   3   8  266.68    7.55   0
   3   3  15  133.87    7.16   0
   3   5   5   -2.12    5.96   0
   3   7   7    4.93    5.25   0
   3   7   8    7.99    6.90   0
  -8  -3   3   11.35    4.95   0
  -8  -2  -2   37.43    5.48   0
  -8  -1  -5   38.91    5.26   0
  -8   1  -9   17.21    6.77   0
  -7  -3   2    0.78    5.87   0
  -6  -3   2   17.77    6.04   0
  -5  -3   3  136.84    5.69   0
  -4  -3   4    0.87    4.65   0
  -3  -3   7   28.44    5.64   0
  -3   0  -6  208.10    8.46   0
   1   8  -1    2.09    6.50   0
   2   1  16  122.92    7.80   0
   2   2  20   36.83    6.75   0
   2   3   1   -0.07    5.33   0
   2   4   0   54.65    5.46   0
   2   6   0   -4.49    4.60   0
   2   7   1   52.78    5.04   0
   3   3   9   10.14    4.85   0
   3   3  11  173.91    7.00   0
   3   3  12    1.01    5.91   0
   3   3  14   44.23    5.52   0
   3   4  17   33.48    5.51   0
   3   5   6   37.32    5.18   0
   3   6   6    4.64    4.99   0
  -8  -3   2    6.85    5.08   0
  -7  -1  -6   12.84    6.42   0
  -7   0  -8   80.38    6.72   0
  -6  -2  -3  876.38   10.23   0
  -6   0  -8  226.36    7.79   0
  -6   4 -12    3.84   10.11   0
  -5  -3   2   63.33    6.49   0
  -4   0  -7    2.25    5.21   0
  -4   2 -10   56.83    8.46   0
  -3  -3   6   30.34    6.33   0
  -3  -3  18    6.22    7.68   0
  -3  -2   0 1324.69   12.30   0
  -2  -2   2   90.26    8.14   0
  -2  -1  -2 2548.87   20.72   0
  -2   6  -9    3.65    8.17   0
  -1   7  -7    9.99    6.46   0
   0   5  -6  555.94   10.85   0
   0   7  -5   25.41    5.39   0
   1   7  -2   -0.71    6.33   0
   2   1  15  251.75    9.22   0
   2   5   0    7.60    4.80   0
   2   7   2    4.90    4.79   0
   3   4   7   70.98    5.45   0
   3   4   8    6.93    4.77   0
   3   4  15    5.53    6.23   0
   3   5   7   40.29    5.09   0
   3   5  15    0.15    6.51   0
   3   6   8    4.33    5.05   0
   3   6   9   18.08    4.94   0
  -8  -3   1   13.65    6.16   0
  -8  -1  -6    8.23    6.37   0
  -8   0  -8  258.29    8.07   0
  -7   2 -11   -1.66    7.13   0
  -6  -4  10   42.85    6.89   0
  -6  -4  11   25.71    6.44   0
  -6  -4  12   20.36    6.43   0
  -6  -3   1    4.58    4.90   0
  -6  -1  -6   10.47    4.92   0
  -6   2 -11   10.93    7.26   0
  -5   0  -8  244.56    8.62   0
  -4  -3   3   -0.37    4.90   0
  -4  -2  -2   74.29    6.96   0
  -4  -1  -5  221.20    7.10   0
  -3   6 -10   77.25   10.75   0
   1   0  18    4.32    8.35   0
   1   1   1 1372.17   19.73   0
   1   4  -3   16.38    6.50   0
   1   5  -3   21.76    6.57   0
   1   8   0   -2.82    5.24   0
   2   1   8   39.19    7.33   0
   2   1  14    9.71    7.61   0
   2   2  19    3.77    7.01   0
   2   4   1   97.89    7.08   0
   2   6   1   36.66    5.16   0
   2   7   3   -1.00    6.37   0
   3   4   9  132.92    5.99   0
   3   4  10   36.32    5.43   0
   3   4  11    3.75    4.87   0
   3   4  12    5.29    4.81   0
   3   4  13    4.35    5.15   0
   3   4  14    2.27    4.89   0
   3   5   9    6.07    4.70   0
   3   5  10  373.02    7.27   0
   3   5  11   30.29    6.16   0
   3   5  12    8.48    6.46   0
   3   5  13    5.69    5.01   0
   3   5  14   -1.72    5.87   0
  -7  -4   8    2.47    5.65   0
  -7  -4   9   30.87    5.64   0
  -7  -3   0    2.89    6.24   0
  -7   1 -10    3.10    6.84   0
  -6  -4   8   45.81    6.36   0
  -6  -4   9    9.85    5.37   0
  -6   1 -10    6.38    6.14   0
  -5  -4  11    5.22    6.29   0
  -5  -4  12   93.31    7.50   0
  -5  -4  13    3.37    7.16   0
  -5  -3   1  186.58    6.14   0
  -4   1  -9  121.58    7.59   0
  -3  -3   5  375.01    8.09   0
  -3  -3  19    3.23    9.10   0
  -2  -3  11   26.02    7.85   0
  -2  -3  12   71.77    8.07   0
  -2  -3  13   64.11    7.94   0
  -2   4  -9  180.80   12.84   0
  -2   7  -8    8.41    7.88   0
  -1   3  -7    1.96    9.96   0
   0  -1   4 1017.55   30.90   0
   0   2  -4  265.72   11.35   0
   0   6  -5    1.03    6.49   0
   0   8  -3   -0.62    5.81   0
   1   0   5    1.36   10.04   0
   1   2  -1   38.12    7.36   0
   1   7  -1    2.95    6.31   0
   2   1   9  191.34    8.26   0
   2   1  12    4.00    6.35   0
   2   5   1  107.16    5.77   0
   2   6   2   27.92    5.55   0
   2   7   4   12.59    6.26   0
  -8  -3   0   87.92    5.59   0
  -7  -4   6    7.92    6.34   0
  -7  -2  -4   16.98    5.03   0
  -7  -1  -7   30.69    6.58   0
  -6  -3   0   14.13    5.03   0
  -6  -2  -4    0.72    5.07   0
  -6   3 -12   12.61    8.76   0
  -5  -4   9   27.69    6.75   0
  -5  -4  10   56.35    5.61   0
  -5  -4  14   14.28    6.99   0
  -5  -4  15   80.42    7.72   0
  -5   4 -12    2.47   15.33   0
  -4  -3   2   65.02    5.24   0
  -4   3 -11   92.44   12.51   0
  -3  -3   4   21.50    6.82   0
  -3  -2  -1   35.10    5.61   0
  -2  -3   9  249.24    9.76   0
  -2  -3  10    8.99    6.50   0
  -2  -3  14   84.19    8.12   0
  -2   0  -5    3.32    7.47   0
  -2   5  -9  444.73   13.55   0
  -1  -2   5  111.60    8.71   0
  -1   1  -5  844.21   36.41   0
  -1   6  -7   86.11    7.21   0
   0   7  -4   -2.41    5.11   0
   1   1  21   64.79    8.94   0
   1   6  -2   33.95    5.32   0
   1   8   1    4.84    5.19   0
   2   1  11  124.72    7.62   0
   2   2  18    9.79    6.68   0
   2   3  20   15.85    5.96   0
   2   4   2  461.08    9.05   0
   2   5   2    9.91    6.09   0
   2   6   3    8.53    6.22   0
   2   7   5   33.10    6.42   0
  -8  -3  -1    8.01    6.64   0
  -8  -1  -7   11.21    5.67   0
  -8   0  -9   14.36    7.01   0
  -7  -4   5    7.49    5.03   0
  -7  -3  -1    0.02    5.26   0
  -7   0  -9    1.64    5.32   0
  -6  -3  -1   41.71    6.55   0
  -6   0  -9    6.50    6.80   0
  -5  -4   7   29.24    6.25   0
  -5  -4   8   83.38    5.78   0
  -5  -2  -4   27.51    6.30   0
  -5   1 -10   26.53    6.62   0
  -5   2 -11   54.66    7.99   0
  -4  -2  -3  858.27   11.17   0
  -4   5 -11   71.72   16.18   0
  -2  -3  15    4.84    8.58   0
  -1   0  -3    2.02   10.14   0
  -1   7  -6   -1.31    7.13   0
   0   8  -2   39.30    6.19   0
   1   0  17    9.42    8.03   0
   1   5  -2   94.90    6.91   0
   1   7   0    9.03    6.16   0
   2   2  17   13.05    6.46   0
   2   3  19    4.18    7.17   0
   2   7   6    7.76    5.38   0
  -7  -4   4   81.78    5.98   0
  -7  -2  -5   24.75    5.35   0
  -6  -4   5   42.52    5.53   0
  -6  -2  -5   50.10    6.71   0
  -5  -4   6    4.47    6.09   0
  -4  -4  11    2.35    6.43   0
  -4  -4  12   18.03    6.71   0
  -4  -4  13   88.62    7.43   0
  -4  -3   1    8.31    5.31   0
  -4  -1  -6  127.98    7.55   0
  -4   0  -8   45.17    7.25   0
  -3  -3   3  218.19    8.23   0
   0  -1  18    3.05   11.96   0
   0   0  22   30.31   10.80   0
   0   4  -5    8.45    6.77   0
   0   7  -3    9.34    6.66   0
   1   6  -1  123.41    7.29   0
   2   2   6  637.40   11.28   0
   2   2  16    4.76    6.76   0
   2   3  18   18.81    6.23   0
   2   4   3  249.84    7.08   0
   2   5   3   82.00    6.09   0
   2   6   4   13.09    5.31   0
   2   7   7   20.91    5.28   0
   2   7   8    7.21    5.67   0
   2   7   9   54.08    7.26   0
  -8  -3  -2   97.28    6.20   0
  -7  -4   3   -0.26    5.18   0
  -7  -3  -2    9.65    5.14   0
  -7   1 -11   31.72    7.60   0
  -6  -4   4   18.05    5.20   0
  -6  -3  -2  189.25    7.47   0
  -5  -4   5   18.92    6.21   0
  -5  -1  -7   24.26    5.53   0
  -5   0  -9   -1.12    6.75   0
  -4  -4   9   33.55    6.62   0
  -4  -4  14    2.71    6.96   0
  -3  -2  -2  234.92    7.63   0
  -3  -1  -5  156.46    8.52   0
  -3   0  -7    4.64    6.58   0
  -3   5 -10  374.87   15.91   0
  -2  -3   7    9.35    7.08   0
  -2  -3  16    5.38    8.77   0
  -2   1  -7  235.60   13.07   0
  -1  -2   4  128.70    9.09   0
  -1   5  -7   99.15    7.51   0
   0   6  -4   93.87    7.30   0
   0   8  -1    6.22    5.70   0
   1   0  16  520.97   13.39   0
   1   1  20    2.60    7.56   0
   1   7   1    2.42    5.26   0
   2   3   4    6.11    5.46   0
   2   4  18   13.08    6.69   0
   2   5   4   13.86    5.55   0
   2   6   5    6.95    5.12   0
   2   6   6   -0.26    6.31   0
   2   7  10    5.99    5.71   0
  -8  -1  -8    8.66    5.60   0
  -7  -2  -6   45.99    6.17   0
  -7   0 -10   23.73    7.04   0
  -7   2 -12   -1.75    6.64   0
  -6  -4   3    9.62    5.11   0
  -6  -1  -8    9.35    6.72   0
  -6   1 -11    9.38    7.33   0
  -5  -4   4  480.36    9.17   0
  -5  -2  -5  169.96    7.27   0
  -4  -4   7   12.76    6.32   0
  -4  -4  15   13.88    6.90   0
  -4  -4  16  176.53    9.53   0
  -4  -2  -4   40.72    7.14   0
  -3  -3   2  132.06    7.87   0
  -2  -3   6 1376.66   15.10   0
  -2  -2   0  271.57    9.94   0
  -2   6  -8    2.64    7.87   0
  -2   7  -7   25.07    7.39   0
  -1   4  -7   18.02    8.12   0
  -1   7  -5   59.04    7.31   0
   0   8   0   21.10    7.01   0
   1   1   2   59.01    9.75   0
   1   3  -1   21.99    6.65   0
   1   5  -1  123.48    6.07   0
   1   6   0   33.59    6.24   0
   1   7   2   21.48    6.58   0
   2   2   8  585.03   11.05   0
   2   2  14   53.38    6.93   0
   2   3   5  187.84    6.90   0
   2   3  17   38.59    5.85   0
   2   4   4    9.08    5.38   0
   2   4  17    7.26    6.73   0
   2   5   5  668.74    9.06   0
   2   6   7   18.03    5.41   0
   2   6   8   -0.17    6.96   0
  -8  -3  -3    1.14    5.42   0
  -8  -2  -6   22.63    6.07   0
  -8   0 -10   29.20    6.34   0
  -7  -3  -3   74.77    5.55   0
  -6  -3  -3   37.34    6.98   0
  -6   0 -10  323.29    9.31   0
  -6   2 -12   -1.39    7.68   0
  -5  -3  -2   63.96    5.88   0
  -5   3 -12   15.23   10.89   0
  -2  -3  17    6.46    9.99   0
  -1   2  -6  433.02   22.06   0
  -1   6  -6    8.95    6.69   0
   0   5  -4    5.13    7.38   0
   0   7  -2   17.45    5.48   0
   1   1  19    6.78    7.63   0
   1   2  21  100.38    8.88   0
   1   4  -1    1.69    5.62   0
   2   2  10  225.45    8.17   0
   2   2  11    0.05    6.11   0
   2   2  12    6.49    6.46   0
   2   2  13   36.89    5.58   0
   2   3  16   80.59    6.11   0
   2   5   6  240.39    7.05   0
   2   5  15    8.96    7.07   0
   2   5  16    8.32    5.80   0
   2   6   9    3.25    5.45   0
   2   6  10   15.01    5.87   0
   2   6  12    6.92    5.37   0
   2   6  13   45.90    5.63   0
  -7  -4   1   14.00    5.59   0
  -6  -4   1    5.63    6.38   0
  -5  -4   3   26.48    5.57   0
  -4  -4   5  113.32    7.22   0
  -4  -3  -1   99.04    6.38   0
  -4  -1  -7  874.70   11.62   0
  -3   4 -10   34.17   14.90   0
  -2  -3   5   34.67    7.60   0
   0   6  -3    5.20    7.03   0
   0   8   1    7.12    5.88   0
   1   5   0    5.08    6.40   0
   1   6   1  124.82    6.00   0
   1   7   3  165.27    6.61   0
   2   3   7   24.61    5.70   0
   2   3  15   36.29    6.26   0
   2   4  15    8.05    6.23   0
   2   5   7    4.87    5.19   0
   2   5   8   69.52    5.76   0
   2   5  13    5.84    6.91   0
   2   5  14    9.99    5.65   0
  -8  -3  -4   65.69    5.90   0
  -8  -2  -7    8.53    5.77   0
  -8  -1  -9   17.29    5.97   0
  -7  -4   0   41.87    5.90   0
  -7  -3  -4   -1.92    5.26   0
  -7  -2  -7   14.10    5.46   0
  -7  -1  -9   -2.56    5.70   0
  -5  -4   2   98.33    6.06   0
  -5  -3  -3   20.84    6.78   0
  -5  -2  -6    3.60    6.48   0
  -5   1 -11  214.10    9.51   0
  -4  -4   4   11.52    6.61   0
  -3  -3   1   18.82    5.92   0
  -3  -2  -3   53.88    6.11   0
  -3   6  -9    9.66    9.04   0
  -3   7  -8   13.20    8.45   0
  -1  -2   3  180.59   10.11   0
  -1   7  -4  151.36    8.03   0
  -1   8  -2   24.73    7.23   0
   0   0  21    5.17   10.01   0
   0   1  -2 3330.54   46.32   0
   0   4  -4  106.31    8.37   0
   0   7  -1   46.63    5.85   0
   0   8   2   35.03    7.42   0
   1   0   7    0.38    9.09   0
   1   0  14 1309.10   18.45   0
   1   3   0  138.58    8.66   0
   1   6   2   44.84    6.79   0
   1   7   4  153.65    6.42   0
   1   7   5   67.40    7.01   0
   2   3   9   -1.93    6.43   0
   2   3  10   93.29    7.03   0
   2   3  11   47.16    6.73   0
   2   3  12   58.75    6.60   0
   2   3  13    4.94    5.24   0
   2   4   8  199.50    6.78   0
   2   4  12   27.64    6.64   0
   2   4  13    3.90    6.21   0
   2   4  14    8.19    5.36   0
   2   5  10   18.96    5.71   0
   2   5  12   15.17    5.61   0
  -7   0 -11    7.49    7.51   0
  -7   1 -12    5.27    7.10   0
  -6  -5   9    9.37    7.23   0
  -6  -3  -4    9.12    5.36   0
  -6  -2  -7    2.87    5.11   0
  -6  -1  -9   11.63    5.45   0
  -5   0 -10    1.43    6.86   0
  -4  -2  -5    6.79    5.53   0
  -4   0  -9    4.22    6.86   0
  -4   2 -11   91.83   10.46   0
  -3  -4  10    1.06    6.84   0
  -3  -4  11  153.91    8.01   0
  -3  -4  12  227.47    8.82   0
  -3  -4  13   25.74    8.12   0
  -3  -1  -6  373.29   10.27   0
  -3   1  -9   32.86    9.71   0
  -2  -3   4   11.44    7.70   0
  -2  -2  -1  651.52   11.20   0
  -2  -1  -4   91.03    9.17   0
  -2   7  -6    7.75    7.18   0
  -1   5  -6  147.66    9.52   0
   0  -1  17   97.75   13.88   0
   1   0  13    1.99    8.09   0
   1   1  18    3.04    6.91   0
   1   2   1   68.17    8.40   0
   1   2  20    0.84    7.45   0
   1   4   0   72.27    6.44   0
   1   7   6    1.06    5.35   0
  -8  -3  -5   16.41    5.81   0
  -8  -2  -8   67.41    7.75   0
  -7  -4  -1   30.36    5.89   0
  -6  -5   7   67.31    7.82   0
  -6  -5   8   24.31    6.11   0
  -4   6 -10   35.68   11.68   0
  -3  -4   7   89.87    7.90   0
  -3  -4  14    8.37    8.08   0
  -3  -3   0   20.68    5.98   0
  -2  -3  18    8.78   11.39   0
  -2   5  -8   54.83    8.23   0
  -1   6  -5   55.25    7.19   0
  -1   8  -1   -0.17    6.86   0
   0   2  -3   16.04   10.47   0
   0   5  -3    0.69    7.44   0
   0   6  -2   20.69    5.30   0
   1   0   8    6.31    8.48   0
   1   0  12  108.02   10.64   0
   1   2  19   40.30    8.64   0
   1   3  20   40.08    8.15   0
   1   7   7    5.64    5.89   0
   1   7   8   14.12    5.76   0
   1   7   9   27.36    6.04   0
   1   7  10    1.91    7.39   0
  -7  -4  -2   25.79    6.25   0
  -7  -2  -8   32.36    5.68   0
  -7  -1 -10   -4.09    7.42   0
  -6  -5   6   24.00    6.09   0
  -6  -4  -1  123.24    6.53   0
  -6  -3  -5   25.96    5.96   0
  -6   0 -11   -3.93    7.07   0
  -6   1 -12    0.63    6.83   0
  -6   3 -13   18.46   11.22   0
  -5  -5  10   53.97    7.57   0
  -5  -5  11    3.32    7.59   0
  -5  -2  -7  151.27    7.52   0
  -5   2 -12   47.60    9.17   0
  -4  -4   2   76.28    7.31   0
  -3  -4   6   19.53    7.32   0
  -3  -4  15   27.94    8.69   0
  -3  -2  -4   32.82    7.74   0
  -3   0  -8  127.94    8.39   0
  -2  -3   3   23.58    7.97   0
  -2   6  -7    9.52    7.23   0
  -1   7  -3  174.83    8.48   0
   0   7   1   46.98    6.76   0
   1   0   9    1.85    7.98   0
   1   0  10    3.62    8.09   0
   1   0  11   -1.96    8.27   0
   1   1  17  138.96    8.05   0
   1   3   1 1737.64   16.38   0
   1   4   1   -2.93    5.96   0
   1   5   2   34.48    5.70   0
  -7  -5   3    2.63    5.85   0
  -7  -3  -6   12.32    5.86   0
  -6  -5   4   56.27    7.34   0
  -6  -5   5   69.74    6.34   0
  -6  -2  -8    3.48    6.98   0
  -5  -5   7   12.41    6.99   0
  -5  -5   9   -1.39    5.80   0
  -5  -5  12   96.86    7.11   0
  -4  -2  -6   64.37    7.36   0
  -4  -1  -8   16.28    7.68   0
  -3  -4   5    6.59    6.75   0
  -3  -4  16   32.07    8.59   0
  -1   4  -6 1117.05   17.04   0
  -1   8   0   -3.33    6.23   0
   0   0  20  292.27   12.57   0
   0   1  22   81.71    9.87   0
   0   4  -3   94.26    8.02   0
   0   6  -1    8.06    5.27   0
   1   2   2  198.14   10.92   0
   1   2  18   11.11    6.91   0
   1   3  19  139.91    8.79   0
   1   4  19    0.77    6.05   0
   1   5   3   22.27    7.10   0
   1   6   5   58.75    5.95   0
   1   6   6   12.30    6.54   0
   1   6  14    1.84    7.19   0
  -7  -5   2   97.71    6.51   0
  -7  -4  -3   42.94    5.73   0
  -6  -5   3   33.28    7.40   0
  -6  -1 -10    7.43    5.94   0
  -5  -5   6    8.26    6.30   0
  -5  -4  -1   -4.35    5.62   0
  -3   2 -10   42.96   12.82   0
  -3   7  -7    5.88    7.17   0
  -2  -2  -2    4.97    6.67   0
  -2   7  -5   17.01    8.11   0
  -1   6  -4   97.22    7.84   0
  -1   7  -2   13.05    7.06   0
  -1   8   1    7.22    7.40   0
   0   5  -2    4.07    6.68   0
   0   7   2   20.92    5.55   0
   1   1   4 1144.87   17.49   0
   1   1  16   40.37    7.08   0
   1   3  18   45.23    7.85   0
   1   4   2   33.91    6.21   0
   1   4  18    6.09    5.76   0
   1   5  17    2.36    5.95   0
   1   6   8   -0.54    5.63   0
   1   6   9   56.13    7.46   0
   1   6  10    9.27    7.05   0
   1   6  11   56.82    7.27   0
   1   6  12    1.79    5.82   0
   1   6  13   13.92    5.55   0
  -7  -2  -9   81.83    6.39   0
  -7   0 -12   20.64    7.88   0
  -7   1 -13    4.08    8.99   0
  -6  -5   2   13.85    7.25   0
  -6  -4  -3   11.60    5.79   0
  -6   2 -13    3.98    8.24   0
  -5  -5   5    5.59    5.71   0
  -5   0 -11   -1.29    6.81   0
  -3  -4  17   19.21   10.44   0
  -3  -1  -7   32.54    7.97   0
  -2   4  -8  183.28   12.33   0
  -1   3  -6   38.88    9.16   0
  -1   5  -5  222.45    9.55   0
  -1   8   2   57.86    7.97   0
   0   6   0   59.54    6.11   0
   0   7   3    2.86    6.23   0
   1   1  15  175.67    9.01   0
   1   2  17   62.29    7.89   0
   1   4  17   14.37    7.20   0
   1   5   4  768.41   10.22   0
   1   5  15    9.02    6.91   0
  -7  -5   0    8.53    7.39   0
  -7  -1 -11   40.07    7.12   0
  -6  -2  -9   36.28    7.21   0
  -5  -5   4   10.46    5.61   0
  -5  -4  -2   45.77    5.64   0
  -5   1 -12   16.67    7.97   0
  -4  -5   9   87.77    8.10   0
  -4  -5  10    5.69    7.22   0
  -4  -5  11   81.29    8.41   0
  -4  -4   0  141.89    6.99   0
  -4  -3  -4  182.78    7.27   0
  -4   1 -11    2.93    7.96   0
  -3  -4   3   30.34    5.76   0
  -3  -3  -2    7.91    6.03   0
  -3  -2  -5    7.53    6.29   0
  -3   6  -8    8.68    8.34   0
  -2  -3  19    4.34   16.25   0
  -2  -1  -5  186.73    9.82   0
  -2   6  -6    0.44    8.04   0
  -1   7  -1    3.20    6.99   0
   0  -1  16    8.17   11.41   0
   0   1  21   23.59    8.94   0
   0   6   1    7.16    6.81   0
   0   7   4    4.21    5.91   0
   0   7   5   31.99    7.21   0
   1   2   3  261.68    9.54   0
   1   2  16   34.91    7.20   0
   1   3  17    8.40    5.97   0
   1   4   3  132.89    6.87   0
   1   4  16    5.47    7.14   0
   1   5   5  205.72    7.27   0
   1   5  13    7.12    6.99   0
   1   5  14    0.69    5.54   0
  -7  -4  -5   -8.95    7.23   0
  -6  -5   1   39.38    6.41   0
  -6  -4  -4    1.85    5.65   0
  -6  -3  -7   14.10    5.80   0
  -6  -1 -11    3.05    7.59   0
  -6   0 -12   13.19    7.26   0
  -5  -5   3   29.99    5.83   0
  -5  -3  -6   82.64    6.65   0
  -5  -1 -10   26.36    6.52   0
  -4  -5   7    7.15    7.57   0
  -4  -5   8   16.24    6.37   0
  -4  -5  13   13.52    8.28   0
  -4  -1  -9  120.53    8.71   0
  -3   5  -9    3.61    9.60   0
  -2  -3   1  105.22    7.45   0
  -1  -3  11   88.64   10.52   0
  -1  -2   1   39.49   10.23   0
  -1  -1  -2   60.63   10.21   0
  -1   0  -4 1083.69   23.02   0
  -1   6  -3   54.97    7.62   0
   0   0  19   10.72    9.94   0
   0   5  -1    1.94    5.50   0
   0   7   6   24.61    6.09   0
   0   7   7    0.12    7.33   0
   1   1  14  728.75   13.08   0
   1   3  16   20.55    7.84   0
   1   4   4   94.33    6.60   0
   1   4  15    2.08    5.46   0
   1   5   8  120.32    6.51   0
   1   5   9   69.25    7.54   0
   1   5  10  394.27    9.28   0
   1   5  11   11.01    5.44   0
  -7  -5  -1    9.03    6.22   0
  -7  -3  -8   45.90    6.57   0
  -7  -2 -10   18.06    6.23   0
  -6  -5   0   -3.61    5.99   0
  -6   1 -13   12.41    7.45   0
  -4  -5  14    2.19    7.50   0
  -4  -3  -5  101.97    8.21   0
  -3  -4   2    0.58    5.53   0
  -3  -4  18   85.78   12.01   0
  -3   7  -6   15.19    7.79   0
  -2   5  -7    3.77    7.22   0
  -1  -3   8   15.45    8.90   0
  -1  -3  12   82.00   11.40   0
  -1  -1  21  108.09   14.54   0
  -1   7   0    2.61    6.08   0
   0   2  21   17.11    7.36   0
   0   6   2   20.60    5.81   0
   0   7   8   13.10    6.11   0
   0   7  10   55.45    6.57   0
   0   7  11   59.85    6.91   0
   1   1   6 1379.10   18.62   0
   1   1  13  107.57    8.28   0
   1   2   4   72.55    9.15   0
   1   2  15   75.59    7.88   0
   1   3   4  203.87    8.77   0
   1   3  15  117.54    8.04   0
   1   4  13   -1.11    6.60   0
   1   4  14    6.04    5.83   0
  -7  -5  -2   36.91    6.36   0
  -7  -1 -12   -0.62    7.84   0
  -7   0 -13    4.85    8.03   0
  -6  -5  -1   -4.83    7.54   0
  -6  -3  -8  607.88   10.66   0
  -6  -2 -10   11.54    7.55   0
  -5  -5   1  115.61    6.67   0
  -4  -5   4   46.87    7.29   0
  -4  -5   5   20.86    5.91   0
  -4   4 -11   35.48   17.14   0
  -3  -4   1    2.14    6.80   0
  -3  -3  -3  147.42    7.20   0
  -3   0  -9    4.54    7.79   0
  -2  -4   8  330.26   10.57   0
  -2  -4   9  312.62   10.44   0
  -2  -4  10  634.20   12.79   0
  -2  -4  11  101.15    9.35   0
  -2   0  -7    2.88    9.21   0
  -2   7  -3    4.02    7.74   0
  -1  -3   7    7.31    7.59   0
  -1   4  -5  178.96   10.83   0
  -1   6  -2   35.39    7.58   0
   0   1  20    7.67    8.73   0
   0   3  -2 3272.29   25.22   0
   0   5   0    2.20    5.81   0
   0   6   3    6.43    6.11   0
   1   1  12  161.13    9.13   0
   1   3  14    9.89    7.15   0
   1   4   7   14.31    6.27   0
   1   4  11  119.01    7.91   0
   1   4  12   83.94    6.46   0
  -7  -3  -9   -2.59    7.78   0
  -5  -5   0   -1.41    7.07   0
  -5  -3  -7   84.32    6.56   0
  -4  -5   3   18.84    7.13   0
  -4  -2  -8   68.87    7.73   0
  -4   6  -9   51.00   10.12   0
  -3  -2  -6   91.29    7.18   0
  -3  -1  -8  964.25   13.91   0
  -2  -4  12  102.42    8.52   0
  -2   3  -8  350.18   18.40   0
  -2   6  -5    2.11    7.71   0
  -1  -3   6  141.54    9.18   0
  -1  -3  13    6.54   11.41   0
   0   2  -2   -0.64    8.30   0
   0   3  20   35.42    8.36   0
   0   4  -1    6.27    7.96   0
   0   5   1   -0.90    6.88   0
   0   6   4   89.46    6.52   0
   0   6  14   11.58    7.62   0
   1   1  10   32.99    7.89   0
   1   1  11   61.08    8.26   0
   1   2  13   75.64    8.27   0
   1   3   6   41.00    7.79   0
   1   3  13   57.49    6.26   0
   1   4   8  163.14    7.29   0
   1   4  10   14.91    5.78   0
  -7  -4  -7   65.85    7.79   0
  -7  -2 -11    2.67    6.19   0
  -6  -5  -2    9.27    6.52   0
  -6  -4  -6   62.36    6.29   0
  -6  -1 -12    3.81    7.85   0
  -6   0 -13    3.46    8.42   0
  -5   2 -13   24.03   11.55   0
  -4  -4  -3    8.18    7.51   0
  -3  -3  -4    0.34    7.61   0
  -3   1 -10    1.76    8.66   0
  -3   6  -7   38.09    9.06   0
  -3   7  -5   82.45    8.91   0
  -2  -4   6    5.33    6.47   0
  -2  -4  13   71.25    9.57   0
  -2   1  -8   36.35   10.90   0
  -2   7  -2   -3.75    7.67   0
  -1  -2   0  382.55   12.04   0
  -1   7   2   -6.82    5.60   0
   0  -1  15  936.43   22.74   0
   0   0  18  233.68   11.23   0
   0   2  20    3.15    8.34   0
   0   4  19   22.60    6.93   0
   0   5  17    3.34    6.88   0
   0   6   5   11.71    6.11   0
   0   6   6  109.92    6.79   0
   0   6  12   -1.11    6.32   0
   0   6  13   57.57    6.72   0
   1   2  11    3.84    7.22   0
   1   2  12    5.94    6.74   0
   1   3   7    3.95    6.26   0
   1   3   8   16.03    7.85   0
   1   3  10   78.76    7.43   0
   1   3  11  252.25    7.69   0
   1   3  12   42.76    5.91   0
  -6  -6   3    7.12    8.21   0
  -6  -3  -9   20.02    6.01   0
  -5  -6   9    7.72    8.30   0
  -5  -5  -1    6.48    5.94   0
  -5  -3  -8    6.37    7.16   0
  -4  -5   2    1.37    5.67   0
  -4   5 -10   38.32   11.72   0
  -3  -5   9   -5.37    8.09   0
  -3  -5  10    8.02    7.45   0
  -2  -4   5   47.61    6.66   0
  -2  -4  14   24.64   10.41   0
  -2  -3  -1   -0.10    6.28   0
  -2  -2  -4  361.98    9.60   0
  -2  -1  -6   33.57    7.31   0
  -1   5  -3   29.10    8.20   0
  -1   6  -1  121.65    7.24   0
  -1   7   4   14.82    7.67   0
   0   1  19   36.52    7.78   0
   0   3  19    6.37    7.84   0
   0   4  18    1.96    7.90   0
   0   5   2    7.66    5.96   0
   0   5  16    6.05    6.44   0
   0   6   8   41.35    6.22   0
   0   6  10   12.65    6.27   0
   1   2   9  122.76    8.94   0
   1   2  10   19.51    6.27   0
  -7  -3 -10    1.03    6.50   0
  -7  -1 -13    1.50    8.45   0
  -6  -6   2    3.51    7.71   0
  -6  -4  -7   11.38    6.19   0
  -6  -2 -11    7.34    6.12   0
  -6   2 -14   54.91   11.46   0
  -5  -6   6   17.12    8.10   0
  -5  -6   7   25.01    6.50   0
  -5  -6   8   19.06    6.49   0
  -5  -2 -10   48.92    6.59   0
  -5   1 -13  180.28   10.67   0
  -4   2 -12    1.54   12.10   0
  -3  -5   6   68.64    8.24   0
  -3  -5   7   -1.31    7.58   0
  -3  -5   8    8.27    6.40   0
  -3  -5  11    9.69    7.79   0
  -3  -5  12   70.35    9.36   0
  -3  -4  -1   12.13    6.31   0
  -3  -2  -7  176.69    9.04   0
  -2  -4   4   18.54    5.78   0
  -2   6  -4   16.76    7.86   0
  -2   7  -1   59.25    7.90   0
  -1  -3   4   11.08    8.71   0
  -1  -3  14  204.29   17.41   0
  -1   0  22  397.41   14.16   0
  -1   6   0   31.96    7.18   0
  -1   7   5    7.04    5.98   0
  -1   7   6   23.00    7.65   0
   0   2  19   21.69    8.08   0
   0   3  -1   16.25    8.86   0
   0   4  17    9.36    7.71   0
   0   5   3   11.35    7.17   0
   0   5  15   90.07    6.93   0
  -7  -4  -8   43.05    6.73   0
  -7  -2 -12    2.07    6.22   0
  -6  -5  -4    6.81    6.64   0
  -6   1 -14   62.25    9.68   0
  -5  -6   4    5.73    8.18   0
  -5  -6   5  100.45    7.61   0
  -5  -4  -6  391.14    8.42   0
  -4  -5   0   15.73    6.29   0
  -4  -3  -7    9.20    5.96   0
  -4  -2  -9   39.41    6.48   0
  -3  -5   5  233.60    9.19   0
  -3  -5  13   23.50    8.93   0
  -3  -3  -5   74.45    6.94   0
  -2  -4   3   57.21    7.97   0
  -2  -4  15   24.03   11.80   0
  -1   3  -5  207.16   11.50   0
  -1   4  -4   91.14    8.81   0
  -1   7   7    5.37    6.04   0
  -1   7   8   16.73    6.21   0
  -1   7   9   15.99    6.50   0
  -1   7  10   46.87    7.19   0
   0   0  17    2.68    8.63   0
   0   1  18    0.58    8.62   0
   0   3  18   37.73    7.84   0
   0   5   4    4.93    6.05   0
   0   5  13   12.46    7.59   0
   0   5  14    5.31    6.37   0
  -6  -4  -8    4.01    7.77   0
  -6  -3 -10   23.06    6.25   0
  -6  -1 -13   19.64    8.07   0
  -6   3 -14    2.11   15.70   0
  -5  -6   3  143.52    7.59   0
  -5  -5  -3    5.83    6.15   0
  -5  -3  -9    3.37    5.72   0
  -5  -1 -12   15.75    7.98   0
  -4   1 -12   26.27    8.95   0
  -3  -5  14   11.37    8.95   0
  -3  -1  -9   30.95    7.94   0
  -3   5  -8   98.80    9.81   0
  -2   7   0   12.15    6.18   0
  -1  -3   3  609.59   13.62   0
  -1  -2  -1   67.76    9.25   0
  -1   5  -2   47.36    7.76   0
   0   1  -1   32.16   11.86   0
   0   2  18   10.89    8.04   0
   0   4   1   10.26    6.64   0
   0   4  16   22.56    6.52   0
   0   5   5  998.01   12.02   0
   0   5  11  174.07    8.44   0
   0   5  12    6.91    5.92   0
  -7  -3 -11   43.33    7.16   0
  -6  -5  -5   11.45    6.21   0
  -6  -2 -12    6.94    8.09   0
  -5  -6   2   44.25    6.70   0
  -5  -4  -7   36.61    6.01   0
  -5  -2 -11   64.61    8.00   0
  -5   0 -13    6.73    8.97   0
  -5   5 -11    2.55   13.30   0
  -4  -5  -1    2.96    6.52   0
  -4  -4  -5  152.33    7.32   0
  -4   6  -8   40.66    9.57   0
  -3  -5   3    8.53    6.14   0
  -3   0 -10    4.20    7.84   0
  -3   6  -6    1.91    7.98   0
  -3   7  -3   68.78    9.39   0
  -2  -4   2    4.78    6.18   0
  -2  -2  -5  600.39   11.68   0
  -2   6  -3    2.84    8.01   0
  -2   7   1   19.97    7.80   0
  -1   6   2   34.88    6.32   0
   0  -1  14   23.75   11.86   0
   0   3   0    1.97    8.97   0
   0   3  17   19.23    6.46   0
   0   5   7    1.23    6.14   0
   0   5   8   79.82    6.73   0
   0   5  10   18.45    6.27   0
  -6  -5  -6    3.29    8.23   0
  -6   0 -14  191.38   10.13   0
  -5  -6   1    7.47    6.45   0
  -5  -5  -4   -0.39    6.50   0
  -4  -6   8   69.24    7.18   0
  -4  -6   9    3.97    6.58   0
  -4  -6  10    8.43    8.82   0
  -4  -6  11   43.32    9.08   0
  -4  -5  -2   25.03    6.35   0
  -4  -3  -8  358.06    8.52   0
  -4  -2 -10   49.57    7.96   0
  -4  -1 -11    1.69    6.77   0
  -3  -5  15   11.20   10.06   0
  -3  -3  -6   13.64    6.32   0
  -3   4  -9  160.13   13.88   0
  -2  -4   1   92.09    8.39   0
  -2  -4  16   83.07   12.82   0
  -2  -1  -7  258.43   11.37   0
  -2   5  -5  690.72   13.56   0
  -2   7   2    8.29    7.75   0
  -1  -3   2  353.82   11.94   0
  -1   0  21    3.08    9.92   0
  -1   5  -1   59.91    8.27   0
  -1   6   3  483.87    9.26   0
  -1   6  14    1.38    6.32   0
   0  -1   2 3245.56   49.61   0
   0   0  16  217.61   11.40   0
   0   1  17   99.84    8.35   0
   0   2  17   15.19    7.81   0
   0   3  16   11.85    8.08   0
   0   4  14   20.05    6.36   0
  -6  -6  -2    9.23    6.95   0
  -6  -4  -9   -3.85    6.47   0
  -6  -3 -11   93.67    7.28   0
  -5  -6   0    8.84    6.52   0
  -5  -5  -5    6.32    7.93   0
  -5  -4  -8   13.17    7.38   0
  -5  -3 -10   57.84    6.57   0
  -4  -6   5    2.37    6.42   0
  -4  -4  -6  112.42    7.10   0
  -4   0 -12    8.02    8.06   0
  -4   7  -5    1.12    8.74   0
  -3  -5   1   25.39    7.86   0
  -3   7  -2   64.60    8.91   0
  -2   7   3    6.87    6.47   0
  -1   4  19    1.43    8.49   0
  -1   5  17   19.82    7.25   0
  -1   6   4   80.10    6.65   0
  -1   6  11   21.99    8.09   0
   0   3  15    5.67    7.76   0
   0   4   3   90.65    7.42   0
   0   4  13   68.21    6.51   0
  -6  -5  -7   21.99    6.92   0
  -6  -2 -13   11.76    8.29   0
  -5  -6  -1   36.59    6.80   0
  -4  -6   3   -0.53    6.63   0
  -4  -5  -3   17.09    6.23   0
  -3  -4  -4   53.40    7.04   0
  -2  -2  -6  655.82   13.29   0
  -2   7   4   17.45    6.65   0
  -2   7   5    3.12    6.77   0
  -2   7   6    6.48    7.91   0
  -2   7  10    7.48    8.79   0
  -1  -2  -2  194.46   10.34   0
  -1   0  -5   -0.47   10.21   0
  -1   1  21  111.83    9.50   0
  -1   5   0    9.56    7.37   0
  -1   5  16  148.52    7.97   0
  -1   6   7    9.16    6.28   0
  -1   6   8    6.42    6.62   0
  -1   6  10   33.00    6.88   0
   0   1  16    5.90    8.04   0
   0   2  16    6.92    6.42   0
   0   3   1   16.76    7.42   0
   0   4   4  100.36    7.60   0
   0   4  10  693.33   11.46   0
   0   4  11  118.75    7.14   0
  -6  -4 -10   67.46    7.35   0
  -6  -1 -14   65.42    9.33   0
  -5  -6  -2    8.35    8.18   0
  -5  -5  -6   12.54    6.44   0
  -5  -2 -12   41.48    7.16   0
  -5  -1 -13  181.63   10.06   0
  -4  -6   2   13.01    6.40   0
  -4  -5  -4    6.91    7.78   0
  -4  -3  -9    2.29    6.15   0
  -4   7  -4   26.90    8.93   0
  -3  -3  -7    7.42    6.14   0
  -3  -1 -10    9.26    7.84   0
  -3   5  -7   47.99    9.55   0
  -3   7  -1   20.39    6.88   0
  -2  -3  -4    4.75    6.38   0
  -2   5  -4    5.74    8.70   0
  -2   6  -1   42.24    6.79   0
  -2   7   7    7.89    6.31   0
  -2   7   8   16.72    6.46   0
  -2   7   9   -6.43    7.49   0
  -1  -3   1   26.73    7.64   0
  -1   2  -5  233.82   15.73   0
  -1   4  18   97.79    7.90   0
  -1   5  15    3.08    6.85   0
   0  -2   7 3878.86   51.45   0
   0  -1  13 1393.54   26.97   0
   0   0  15   11.94    9.79   0
   0   2  15  475.55   11.48   0
   0   3  14   40.58    6.91   0
   0   4   6   27.12    6.85   0
   0   4   7  961.57   12.09   0
   0   4   8  688.52   10.91   0
  -6  -5  -8   20.61    6.92   0
  -6  -3 -12   13.04    7.00   0
  -6   1 -15  124.84   11.96   0
  -5  -4  -9    4.45    5.93   0
  -5  -3 -11  146.68    7.72   0
  -5   1 -14   11.56   10.16   0
  -4  -1 -12   23.93    8.28   0
  -3  -5  -1    3.67    6.06   0
  -3  -4  -5   95.43    7.43   0
  -3  -2  -9   16.53    6.41   0
  -3   1 -11  153.76   13.45   0
  -3   7   0   15.27    8.23   0
  -2  -5   7   91.32    8.93   0
  -2  -5   8   25.93    8.21   0
  -2  -5   9   19.21    9.33   0
  -2  -4  -1   91.13    7.23   0
  -2   4  -6  118.08   10.63   0
  -2   6   0   10.56    7.83   0
  -1  -1  19   19.64   12.50   0
  -1   0  20   16.11    9.70   0
  -1   3  19   31.69    8.53   0
  -1   4  -2   34.94    8.49   0
  -1   4  17    1.45    8.33   0
  -1   5   1  127.87    7.22   0
  -1   5  14   23.16    7.03   0
   0   3  13   80.39    7.24   0
  -6   0 -15    8.05    8.54   0
  -5  -5  -7   -5.42    6.23   0
  -5   0 -14  266.32   11.22   0
  -4  -6   0   20.26    6.27   0
  -4  -4  -8   20.04    8.32   0
  -4   7  -3    8.13    9.01   0
  -3  -5  -2   27.35    7.82   0
  -3   6  -4    6.94    8.38   0
  -2  -5   5   94.59    8.98   0
  -2  -5   6  414.30   10.01   0
  -2  -5  10    4.65    8.13   0
  -2   6  14    1.58    8.96   0
  -1   1  20   49.98    8.69   0
  -1   5  12   12.95    8.00   0
  -1   5  13    0.37    6.58   0
   0  -2   6 1197.07   27.47   0
   0   3  12  128.62    7.29   0
  -6  -5  -9   15.45    7.31   0
  -6  -4 -11   35.12    7.30   0
  -6  -2 -14   64.77    9.87   0
  -5  -6  -4    6.50    6.33   0
  -5  -4 -10   -2.21    6.89   0
  -5  -2 -13   37.77    9.28   0
  -4  -6  -1   10.46    6.81   0
  -4  -3 -10  270.73    8.37   0
  -3  -6   6  109.46    9.36   0
  -3  -6   7   19.54    7.09   0
  -3  -6   8   63.74    8.92   0
  -3  -6   9   25.49    9.43   0
  -3  -6  10   17.65    9.10   0
  -3   0 -11   -0.16    8.15   0
  -2  -5   4   11.39    6.95   0
  -2  -3  -5  203.96    8.40   0
  -2  -1  -8   32.19    7.71   0
  -2   5  -3   92.55    9.40   0
  -2   6   1    9.00    6.47   0
  -2   6  13   -0.81    7.21   0
  -1  -4   6  451.94   12.08   0
  -1  -4   7   15.14    8.52   0
  -1  -4   8  342.76   12.77   0
  -1   2  19   81.49    9.13   0
  -1   3  18   -0.99    6.79   0
  -1   4  16   67.41    7.46   0
  -1   5   3   24.33    6.52   0
  -1   5  11    7.24    6.34   0
   0   0  14  904.87   17.24   0
   0   1  14   29.39    9.25   0
   0   2  13  639.62   12.67   0
   0   3  11    1.36    6.15   0
  -6  -3 -13   17.72    6.93   0
  -5  -5  -8   36.28    7.60   0
  -5  -3 -12    8.43    7.32   0
  -5  -1 -14   10.44    8.11   0
  -5   6  -8    2.75    9.02   0
  -4  -6  -2    9.05    6.58   0
  -4  -5  -6   42.98    6.75   0
  -4   6  -6   69.58    8.95   0
  -4   7  -2   20.43    8.74   0
  -3  -6   4  150.66    8.27   0
  -3  -6  11   -1.08    8.95   0
  -3  -5  -3   21.37    6.80   0
  -3   6  -3    6.93    8.72   0
  -3   7   3   12.14    7.46   0
  -3   7   4   17.67    9.27   0
  -2  -4  -3  268.83   10.26   0
  -2   5  17   29.46    7.86   0
  -2   6   2  183.51    8.30   0
  -2   6   3   11.46    8.00   0
  -2   6  11   38.42    8.95   0
  -2   6  12    4.46    6.60   0
  -1  -4   5    0.16    8.71   0
  -1  -4   9  888.32   16.41   0
  -1   4  -1    0.20    6.98   0
  -1   4  15   28.89    6.85   0
  -1   5   8   13.05    6.62   0
  -1   5   9  119.35    7.62   0
   0   3   6  451.40   10.34   0
  -6  -4 -12    2.34    7.25   0
  -4  -4  -9   -2.14    6.59   0
  -3  -6   2    6.55    6.91   0
  -3  -2 -10   45.59    7.08   0
  -3   7   5   21.79    7.08   0
  -3   7   6   -0.32    7.00   0
  -3   7   7    7.79    7.03   0
  -3   7   8   11.28    6.96   0
  -2   5  16   -1.51    6.89   0
  -2   6   4  490.26    9.98   0
  -2   6   9   18.86    7.04   0
  -2   6  10   23.23    6.95   0
  -1  -4   4  105.24    7.95   0
  -1   3  17    7.99    6.95   0
  -1   4  14   45.47    7.16   0
   0   2  12   15.18    6.69   0
  -8   2   4    7.32    4.17   0
  -7   2   7   11.24    3.36   0
  -6   2   9   67.10    4.25   0
  -5   2  10    2.85    2.99   0
  -5   3  13   91.27    4.53   0
  -4   0 -11   -0.04    4.18   0
  -4   0   1    1.81    4.04   0
  -4   2  11    1.81    3.02   0
  -3   3  14    2.53    3.66   0
  -1   0 -12  108.05    4.69   0
  -1   1 -18    2.23    4.08   0
   0   0 -11    3.44    3.16   0
   0   2 -21   17.17    4.15   0
   0   3  13   72.99    3.61   0
   0   4  15    4.30    3.97   0
   1   1 -16    4.47    3.91   0
   1   2 -20   -1.18    4.00   0
   2   1 -14  105.05    3.73   0
   2   4  13    5.33    3.82   0
   3   1 -10   -0.78    3.04   0
   3   3   9   10.67    4.91   0
   3   5  13    2.00    4.62   0
   4   2 -13  297.41    4.77   0
   4   5  11   64.10    6.23   0
   5   3 -13   92.20    4.50   0
   6   4 -12   12.89    3.54   0
  -8   2   5   20.41    4.16   0
  -7   1   2   38.52    4.47   0
  -7   3  11  209.00    5.44   0
  -6   1 -14   57.61    6.52   0
  -6   3  12  202.04    4.61   0
  -5   0  -1   -0.03    4.62   0
  -5   1 -16    5.91    4.68   0
  -5   4  15   72.49    3.92   0
  -3   0 -12    8.19    3.94   0
  -3   1 -18    2.41    3.16   0
  -3   4  16   24.25    3.26   0
  -2   0 -12    2.89    3.80   0
  -2   1 -18   10.04    4.08   0
   2   2 -18    3.29    3.67   0
   2   2   8  561.50    9.87   0
   3   1  -8   38.75    3.70   0
   3   2 -16   17.19    3.20   0
   4   3 -17   10.29    3.28   0
   6   4 -11   15.39    3.52   0
   6   4   0    3.96    4.56   0
  -7   1   3    2.99    3.98   0
  -6   2  10   13.03    3.94   0
  -5   0   0   77.80    5.76   0
  -5   1   7  245.16    4.67   0
  -4   0   2    3.36    4.41   0
  -4   1 -17  137.58    5.27   0
  -1   0 -11    1.95    4.08   0
  -1   0   2 4556.87   28.61   0
  -1   2 -21  117.22    4.17   0
  -1   4  16   66.05    3.68   0
   0   0  -9    2.04    4.61   0
   0   5  17    5.25    4.42   0
   1   2 -19   84.92    4.40   0
   1   5  16   41.77    3.93   0
   2   5  15    1.30    4.04   0
   3   1  -7  372.08    5.91   0
   3   1  -6  250.77    5.48   0
   3   1  -5   12.67    4.69   0
   3   1  -4   52.72    5.15   0
   3   1  -3   21.61    3.83   0
   3   2 -15   24.43    3.24   0
   3   3 -19    4.23    3.44   0
   4   2 -11    1.81    3.02   0
   4   3 -16   11.30    3.30   0
   5   3 -11  137.14    4.85   0
   6   4 -10   43.33    3.64   0
   6   4  -9   10.13    4.16   0
   6   4  -1    4.55    4.75   0
  -8   2   6    9.42    4.34   0
  -6   3  13    8.53    3.37   0
  -5   3  14    0.71    3.32   0
  -3   0 -11    0.23    4.80   0
  -3   0   3    5.60    3.96   0
  -3   1 -17   69.81    4.59   0
  -3   3  15   11.15    3.22   0
  -3   4  17   14.22    4.30   0
  -2   0   3   -0.56    4.71   0
  -2   1 -17   76.44    4.70   0
  -2   3  15    2.31    2.93   0
  -1   1 -17  156.05    4.37   0
  -1   2  12  115.71    3.87   0
   0   1 -16    7.03    3.23   0
   0   2 -20    6.21    3.35   0
   0   3  14   42.42    4.45   0
   1   2  10   19.39    4.12   0
   1   4  15    2.60    4.23   0
   2   1 -12    2.89    3.30   0
   2   3 -20    0.40    4.37   0
   3   3 -18    5.96    3.91   0
   4   2 -10   16.06    3.09   0
   4   3 -15    4.66    3.67   0
   5   3 -10  109.70    4.66   0
   5   4 -15   68.82    4.11   0
   6   4  -7   72.92    4.74   0
   6   4  -2   31.21    4.96   0
  -8   1  -5   41.57    7.09   0
  -8   1  -4   12.52    5.87   0
  -8   1  -3   25.09    5.16   0
  -8   1  -2   13.00    5.04   0
  -7   1   4   11.22    4.34   0
  -7   2   9    4.00    3.25   0
  -7   3  12   60.17    4.02   0
  -6   2  11   27.83    4.13   0
  -5   0   1    2.44    4.29   0
  -5   1 -15  106.87    6.78   0
  -5   1   8   22.35    3.29   0
  -5   2  12  144.13    4.20   0
  -4   0   3   -0.96    4.65   0
  -4   3  15   -0.19    3.56   0
  -4   4  17   -1.88    3.77   0
  -2   0 -11   -0.84    4.15   0
  -2   4  17   13.72    3.59   0
  -1   0 -10    0.71    4.47   0
  -1   2 -20    3.40    4.18   0
  -1   3  15   33.37    4.26   0
   0   0  -8  336.32    6.54   0
   0   4  16   16.91    3.52   0
   1   1 -14 1511.59    9.47   0
   1   1   6 1424.55   15.39   0
   1   2 -18   36.80    4.27   0
   2   1 -11    2.95    3.29   0
   3   2 -14   61.42    3.60   0
   3   4  12    2.75    4.62   0
   4   2  -9   15.53    3.26   0
   4   2   0   25.28    5.37   0
   5   3  -9  175.22    5.18   0
   5   4 -14    8.75    4.00   0
   6   4  -6    4.64    4.17   0
   6   4  -5   46.77    4.69   0
   6   4  -4   23.11    4.53   0
   6   4  -3    9.40    4.17   0
   6   5   3   48.78    6.98   0
  -8   1  -6   14.15    7.72   0
  -8   1  -1   13.03    4.29   0
  -8   1   0   19.07    5.19   0
  -8   2   7  149.97    4.39   0
  -7   1   5    2.87    4.22   0
  -6   1   7    0.93    3.03   0
  -6   3  14   51.76    3.90   0
  -5   3  15    8.11    3.75   0
  -4   1 -16  138.82    5.48   0
  -3   0   4  560.24    8.47   0
  -3   2 -20    8.28    4.56   0
  -2   2 -20   37.47    3.94   0
  -1   1 -16   42.29    3.98   0
  -1   1   9  128.65    4.79   0
  -1   4  17    5.57    3.42   0
   0   0  -7    4.40    4.02   0
   0   1   8 1833.38   13.64   0
   0   2 -19   26.60    3.49   0
   1   5  17    3.13    4.82   0
   2   2 -16    0.01    3.18   0
   2   3 -19    4.36    3.45   0
   2   4  14   13.43    4.35   0
   3   2 -13  567.13    6.39   0
   3   3 -17   -1.77    3.52   0
   3   5  14    0.22    5.21   0
   4   2  -8    7.69    3.12   0
   4   2  -7  119.06    4.82   0
   5   3  -8  104.33    4.31   0
   5   3   0   52.14    5.57   0
   5   4 -13   -1.98    4.43   0
  -8   1   1   49.01    5.44   0
  -8   2   8   20.56    4.59   0
  -7   2  10    9.67    3.42   0
  -6   1 -13   19.50    6.65   0
  -5   0   2  113.80    5.46   0
  -5   1   9   17.70    3.46   0
  -5   2  13  103.84    4.77   0
  -4   0   4   21.51    4.89   0
  -4   1  10   69.63    4.73   0
  -4   3  16   14.35    3.64   0
  -3   0 -10    3.70    5.14   0
  -3   1 -16    0.68    4.31   0
  -3   1  10   -2.59    3.30   0
  -3   3  16    4.93    3.36   0
  -3   4  18   75.94    4.40   0
  -2   0 -10  272.25    6.85   0
  -2   1 -16  134.71    5.31   0
  -2   3  16    6.05    3.48   0
  -2   4  18    4.31    4.50   0
  -1   0  -9    0.65    4.69   0
  -1   0   3    0.19    7.23   0
   0   0  -6  547.03    9.87   0
   0   2  12   16.61    3.37   0
   1   1 -13    5.54    3.41   0
   1   2 -17  205.76    5.23   0
   1   3 -20   21.45    3.67   0
   2   1 -10   85.96    4.05   0
   2   3  12   53.04    4.68   0
   2   5  16   13.42    5.13   0
   4   2  -5  396.70    6.84   0
   4   2  -1  198.81    6.34   0
   4   3 -13    0.70    4.16   0
   5   3  -7   15.34    3.38   0
   5   3  -6   31.68    4.55   0
   5   3  -1  178.25    6.26   0
  -8   1  -7   12.10    9.76   0
  -8   1   2   14.40    4.75   0
  -7   1   6   14.39    4.78   0
  -7   2  11   14.62    4.56   0
  -6   0  -3    0.52    6.31   0
  -6   0  -2  259.33    8.33   0
  -6   1   8   78.07    3.86   0
  -6   3  15   -3.86    3.80   0
  -5   0   3    3.00    4.43   0
  -5   3  16   42.87    4.84   0
  -4   0  -9    1.45    6.30   0
  -4   2 -19    1.51    4.71   0
  -4   2  14  528.18    6.89   0
  -1   1 -15  186.34    5.62   0
  -1   2 -19   38.81    3.80   0
  -1   3  16   53.69    4.72   0
   0   1 -14   15.53    3.62   0
   0   2 -18    5.30    3.39   0
   0   3  15    6.71    3.31   0
   0   4  17   10.16    4.40   0
   1   1 -12    1.16    4.14   0
   1   2  11    0.33    4.38   0
   1   3  14   10.96    4.39   0
   1   4  16    9.31    4.44   0
   2   2 -15    1.52    3.29   0
   2   2   9  520.98    9.92   0
   2   3 -18    7.60    3.57   0
   3   2   6   90.82   12.05   0
   3   3 -16    5.04    3.69   0
   3   3  10   -1.07    5.56   0
   4   2  -4   24.23    3.80   0
   4   2  -2   29.03    4.92   0
   4   4 -16  188.85    4.69   0
   4   4  10   21.61    8.95   0
   4   5  12    0.36    7.01   0
   5   3  -5   -0.75    3.50   0
   5   3  -4   18.17    4.67   0
   5   3  -3  137.80    5.72   0
   5   3  -2   57.60    5.22   0
   5   4 -12   88.03    3.93   0
   6   5  -9    9.92    3.89   0
   6   5   2   16.21    6.11   0
  -8   1   3    1.31    4.71   0
  -6   0  -4    7.44    6.42   0
  -6   0  -1    1.67    5.22   0
  -6   1   9   16.24    4.25   0
  -6   2  13   -1.69    4.42   0
  -5   1 -14    9.93    6.16   0
  -5   1  10   27.38    3.65   0
  -4   0   5    1.87    4.87   0
  -4   1 -15   16.32    4.49   0
  -3   0   5    1.01    4.21   0
  -3   1  11  130.48    4.62   0
  -3   2 -19   52.49    4.37   0
  -3   3  17    3.19    4.39   0
  -2   0   5   -0.99    5.40   0
  -2   2 -19    0.24    3.79   0
  -1   0  -8    4.87    4.91   0
  -1   4  18   94.03    4.33   0
   0   0  -5    2.22    5.28   0
   1   2 -16   48.37    4.44   0
   1   3 -19   25.36    4.50   0
   2   1  -8 1621.37   11.70   0
   2   2 -14  566.16    7.20   0
   3   2 -11   53.33    3.94   0
   3   3 -15    9.21    4.38   0
   3   4 -18   83.91    4.39   0
   4   3 -12   61.29    3.90   0
   4   4 -15    3.85    4.38   0
   5   4 -11    7.69    3.60   0
   5   4   5  139.85   11.67   0
   6   5  -8   19.87    4.28   0
   6   5  -7   68.25    5.53   0
  -8   1   4   15.42    5.07   0
  -7   1   7   32.92    4.13   0
  -7   2  12   31.00    4.72   0
  -6   0   0  113.20    6.05   0
  -6   0   1    2.91    5.43   0
  -5   0   4  530.76    7.90   0
  -5   2  14   13.48    3.80   0
  -4   1  11    4.57    3.52   0
  -4   3  17    9.85    3.77   0
  -3   1 -15   98.14    5.40   0
  -3   2  15   23.99    4.71   0
  -2   0  -9    1.71    4.54   0
  -2   1 -15  227.02    6.30   0
  -2   1  11    9.24    3.60   0
  -2   3  17    9.75    3.55   0
  -1   2 -18    5.49    3.90   0
   0   0  -4   25.22    6.49   0
   0   1 -13 1333.53   10.24   0
   0   2 -17   12.26    4.61   0
   0   3 -20   35.49    4.00   0
   1   1 -11   26.21    4.83   0
   1   1   7   72.29    6.15   0
   2   3 -17    6.30    3.70   0
   3   4  13    7.82    5.68   0
   4   3 -11   18.89    3.67   0
   5   4 -10   59.82    4.76   0
   6   5  -6   28.14    5.13   0
   6   5   1    1.35    5.39   0
  -8   1   5  159.08    6.18   0
  -7   1   8    1.18    4.87   0
  -6   0  -5    0.67    7.59   0
  -6   0   2    7.83    5.06   0
  -6   1  10    6.40    4.33   0
  -6   2  14  163.52    5.86   0
  -5   0   5    0.08    4.52   0
  -5   1  11   -2.39    3.85   0
  -5   3  17    5.84    4.05   0
  -4   0   6 4079.75   18.24   0
  -4   2 -18    5.31    5.05   0
  -4   2  15    6.45    3.81   0
  -3   0  -9    0.30    5.51   0
  -3   0   6   68.60    4.93   0
  -2   2 -18    6.67    4.67   0
  -2   2  15   -2.48    3.69   0
  -1   0   4 8127.43   33.50   0
  -1   3 -20   35.38    5.32   0
  -1   3  17    8.36    4.82   0
   0   3  16    4.21    4.83   0
   0   4  18    2.15    4.72   0
   2   1  -7 2678.69   14.87   0
   2   2 -13  229.47    6.06   0
   2   3  13    8.04    5.39   0
   3   2 -10    6.62    3.49   0
   3   3 -14    1.90    3.51   0
   3   4 -17   14.54    4.02   0
   3   5  15    8.30    6.33   0
   4   3 -10   19.08    4.73   0
   4   4 -14    3.93    3.72   0
   5   4  -9   25.09    4.95   0
   6   5  -4   56.74    5.92   0
   6   5  -3   29.63    5.63   0
   6   5  -2    8.44    5.65   0
   6   5  -1   40.92    5.85   0
   6   5   0   -0.46    4.81   0
  -7   1 -10    1.11   11.55   0
  -6   0   3    5.38    5.09   0
  -5   2 -17    6.92    5.93   0
  -5   2  15  197.45    5.04   0
  -4   1  12   20.01    4.01   0
  -4   3  18   10.70    4.05   0
  -3   1  12    6.04    3.98   0
  -3   2 -18   24.61    4.38   0
  -3   3  18    6.55    3.86   0
  -2   0   6 2302.65   14.73   0
  -2   1  12    6.40    4.61   0
  -2   3  18   10.01    4.89   0
  -1   0  -7   -2.11    5.48   0
  -1   1  11   29.89    4.19   0
  -1   4  19    2.67    4.26   0
   0   3 -19   -4.57    3.83   0
   1   1 -10   33.14    5.05   0
   1   2 -15   56.10    4.19   0
   1   2  12    4.93    5.19   0
   1   3 -18    3.03    4.05   0
   1   3  15   93.22    5.67   0
   1   4  17    8.80    5.38   0
   2   1  -6   77.88    5.02   0
   2   3 -16   10.18    3.83   0
   3   2  -9   14.62    3.76   0
   4   4 -13   96.51    5.48   0
   5   5 -12   95.09    4.87   0
  -8   1   6  146.60    5.34   0
  -7   1   9    1.09    3.73   0
  -6   0   4    7.38    5.09   0
  -6   1 -12    1.63    7.52   0
  -6   1  11   39.13    3.99   0
  -6   2  15   35.41    5.21   0
  -5   0   6  206.01    5.39   0
  -5   1  12   75.03    4.32   0
  -4   0   7    1.81    4.22   0
  -4   1 -14   91.64    5.74   0
  -4   2  16   -0.60    3.81   0
  -3   0   7   -0.62    4.15   0
  -3   1 -14  310.95    7.84   0
  -3   2  16   17.26    3.68   0
  -2   0  -8  250.39    8.42   0
  -2   1 -14    2.91    4.09   0
  -2   3 -20   19.95    4.33   0
  -1   0   5   -0.70    7.16   0
  -1   1 -13  115.04    5.80   0
  -1   2 -17   72.84    4.40   0
  -1   2  15   51.43    4.06   0
   0   1 -12   86.13    4.52   0
   0   1  10  510.70    8.46   0
   0   2 -16    9.75    3.84   0
   0   2  14   64.03    5.22   0
   2   1  -5   -1.94    5.46   0
   2   2 -12  165.66    5.09   0
   2   2  10  245.05    8.15   0
   2   4 -18    7.28    4.19   0
   3   3 -13   23.87    4.06   0
   3   4 -16   32.72    4.23   0
   5   4  -7   29.80    5.08   0
  -9   1   0    1.54    5.77   0
  -8   1   7  158.35    5.49   0
  -7   1  10   -1.01    3.86   0
  -6   0   5    3.47    5.07   0
  -5   0   7    4.56    4.65   0
  -5   1 -13  172.98    7.64   0
  -5   2  16   11.22    4.06   0
  -4   0  -8   45.74    7.92   0
  -4   2 -17   53.34    5.89   0
  -3   1  13   79.53    4.49   0
  -3   3  19    2.73    4.82   0
  -2   0   7   -0.88    4.30   0
  -2   2 -17   10.05    5.20   0
  -2   2  16   -0.05    3.90   0
  -1   3  18    2.02    4.79   0
   0   3 -18   38.26    5.03   0
   0   3  17   26.56    5.23   0
   0   4  19   23.18    5.50   0
   1   1  -9  134.04    6.03   0
   1   1   8  951.82   12.51   0
   1   2 -14  140.95    4.80   0
   1   3 -17    5.82    4.00   0
   1   4 -19    2.51    4.13   0
   2   3 -15    3.57    3.75   0
   2   4  16   15.09    5.00   0
   3   2  -8  104.05    4.84   0
   3   3  11  188.77    8.44   0
   3   4 -15   21.11    5.18   0
   4   3  -8 1641.99   11.93   0
   4   4 -12   13.59    3.61   0
   5   4  -6    0.81    5.00   0
   5   4   4   59.21    8.43   0
  -9   1   1   10.55    5.52   0
  -9   1   2   32.38    5.44   0
  -9   1   3   15.95    6.68   0
  -8   1   8   -0.73    4.30   0
  -6   1  12    4.43    3.84   0
  -6   2  16    3.21    5.43   0
  -5   1  13   20.83    3.80   0
  -4   0   8  293.45    5.95   0
  -4   2  17   -0.42    3.94   0
  -3   0  -8  132.03    8.61   0
  -3   0   8  353.10    6.58   0
  -3   2 -17   77.17    5.75   0
  -3   2  17   17.78    4.97   0
  -2   1  13  704.19    7.78   0
  -2   3  19    4.59    5.18   0
  -1   0  -6  277.46    9.09   0
  -1   1  12    1.10    3.93   0
  -1   2 -16   38.27    5.01   0
   0   1 -11  261.45    6.11   0
   0   2 -15  513.90    7.01   0
   1   2  13   71.87    5.74   0
   1   3  16   18.80    5.37   0
   1   4  18    4.57    5.50   0
   2   1  -4   45.65    5.28   0
   2   2 -11   47.10    4.49   0
   2   3  14  158.54    6.74   0
   2   4 -17   16.57    4.20   0
   3   3 -12   23.91    4.06   0
   3   4  14    0.46    6.80   0
   4   3  -7   22.16    5.01   0
   4   5 -14    0.73    4.03   0
   4   5  13    1.88    8.62   0
   5   4  -5    7.68    4.95   0
   6   6   2    8.01    6.14   0
  -8   1   9    3.57    5.30   0
  -7   0  -1    1.19    5.72   0
  -7   0   0   68.05    6.07   0
  -7   0   1   -0.76    4.80   0
  -7   0   2   17.66    4.98   0
  -7   1  11   -1.17    4.01   0
  -6   0   6  742.45    8.57   0
  -5   2 -16    7.51    6.09   0
  -5   2  17   41.32    4.43   0
  -4   0   9   -0.99    4.71   0
  -4   1  14    8.84    3.80   0
  -3   3 -19   47.56    6.04   0
  -2   1 -13  488.27    8.47   0
  -2   2  17  109.98    5.46   0
  -2   3 -19   -0.66    4.31   0
  -1   0   6 2798.55   18.25   0
  -1   2  16   48.81    4.21   0
   0   1  11  254.78    7.02   0
   0   2  15  497.62    7.91   0
   1   2 -13  101.26    4.84   0
   1   3 -16   55.58    4.36   0
   1   4 -18   98.63    4.81   0
   2   1  -3  443.13   10.08   0
   2   3 -14   91.55    4.55   0
   3   4 -14   10.47    4.80   0
   3   5 -16  126.72    5.41   0
   4   4 -11    2.08    3.87   0
   4   5 -13    9.65    4.85   0
   5   4  -4  486.91    8.57   0
   5   5  -9    6.21    4.10   0
   6   6  -3   10.70    5.48   0
   6   6  -2    8.49    5.46   0
   6   6  -1   41.97    6.79   0
   6   6   0    9.38    6.52   0
   6   6   1   38.06    6.96   0
  -8   1  10   13.41    5.51   0
  -7   0  -2    2.02    6.12   0
  -7   0   3   -1.17    5.01   0
  -7   0   4   -0.83    5.50   0
  -7   1  12   43.47    4.66   0
  -6   0   7    5.01    4.18   0
  -6   2 -15   15.62    6.27   0
  -5   0   9   -1.18    5.17   0
  -5   1  14  193.91    5.36   0
  -4   1 -13   -3.44    4.86   0
  -4   2  18    5.00    5.18   0
  -3   0   9    4.18    4.22   0
  -2   0  -7   -1.37    6.34   0
  -2   1  14  116.30    4.86   0
  -2   2 -16    0.78    4.97   0
  -1   1  13    4.93    4.84   0
  -1   3 -18   50.54    4.48   0
  -1   3  19   22.13    4.34   0
   0   3 -17   12.34    4.20   0
   0   3  18   30.02    5.38   0
   0   4 -19   19.03    4.43   0
   1   1  -8  820.11    9.45   0
   2   1  -2  139.21    8.38   0
   2   2 -10    7.00    4.08   0
   2   2  11   -0.97    6.07   0
   2   4 -16   73.68    4.85   0
   3   3 -11   43.40    4.35   0
   4   3  -6  355.13    6.91   0
   4   4  11   36.88   10.49   0
   5   4  -3   34.18    5.40   0
   5   4   3  136.08    7.95   0
  -7   0  -3    1.29    7.74   0
  -7   0   5   -2.95    5.23   0
  -6   0   8  432.91    7.13   0
  -6   1  14   16.56    4.45   0
  -5   2  18   14.13    4.52   0
  -4   0  10  259.56    6.01   0
  -4   2 -16    8.27    5.48   0
  -3   0  10   22.62    5.26   0
  -3   1  15  360.38    6.43   0
  -3   2 -16   38.73    5.78   0
  -3   2  18   75.96    4.72   0
  -2   0   9   -3.68    4.14   0
  -2   3 -18   15.83    5.47   0
  -2   3  20   -2.77    4.53   0
  -1   0   7   -1.93    5.00   0
  -1   2 -15   75.80    5.50   0
   0   2 -14   67.93    4.64   0
   1   1   9   44.48    5.86   0
   1   2 -12  131.25    5.86   0
   1   3 -15   30.12    5.32   0
   2   4  17    8.28    5.35   0
   3   2  -5    0.09    5.70   0
   3   4 -13   30.93    4.26   0
   3   5 -15    9.31    4.34   0
   4   3  -5   23.48    5.32   0
   5   4  -2  110.88    6.10   0
   5   4  -1   17.48    5.27   0
   5   4   0    8.93    5.85   0
   5   4   1   -1.24    5.41   0
   5   4   2   40.15    6.49   0
   5   5  -7    9.47    5.29   0
  -7   0   6    3.26    5.51   0
  -7   1  13   22.87    4.68   0
  -5   0  10  240.72    5.76   0
  -5   1 -12   23.72    7.19   0
  -4   3 -18   23.51    6.04   0
  -3   3 -18   23.95    5.82   0
  -2   1 -12    1.71    5.54   0
  -2   2  18    4.04    4.20   0
  -1   0  -5   -0.45    7.40   0
  -1   1 -11   56.90    5.74   0
  -1   3 -17    9.21    5.14   0
  -1   4 -19    3.89    4.72   0
   0   2  16    5.19    5.20   0
   0   3 -16    5.65    5.03   0
   0   4 -18    9.97    5.53   0
   1   1  -7 1344.19   12.37   0
   1   2  14  162.86    5.92   0
   1   3  17   10.23    5.30   0
   1   4 -17    4.83    4.58   0
   1   4  19    1.15    4.79   0
   2   1  -1 1121.72   17.03   0
   2   2  -9  622.86    8.78   0
   2   3  15   38.04    5.38   0
   2   4 -15   23.34    4.54   0
   3   2   7  180.46   15.11   0
   3   3  12    1.20    6.80   0
   4   3  -4    3.13    4.86   0
   4   4  -9   30.37    4.21   0
   5   5  -6    0.21    5.18   0
  -7   0   7    4.36    4.69   0
  -7   1  14    2.46    4.12   0
  -6   0  10  274.49    6.95   0
  -6   1 -11    3.38    8.17   0
  -6   1  15   11.55    4.64   0
  -5   0  11    4.18    5.31   0
  -5   1  16   27.39    5.62   0
  -4   0  11    0.92    4.31   0
  -4   2  19    8.28    4.74   0
  -3   0  11   -1.48    4.20   0
  -3   1  16   22.24    5.48   0
  -3   2  19    2.39    4.44   0
  -1   0   8  706.43    9.35   0
  -1   1  14 1450.75   11.26   0
  -1   3  20   27.93    4.56   0
   0   3  19    0.06    5.53   0
   2   1   0 2041.16   24.57   0
   2   1   2 2878.23   48.09   0
   2   5 -16    8.22    5.65   0
   3   2  -4    1.72    4.76   0
   3   3  -9  301.51    6.81   0
   3   4  15   -0.18    6.65   0
   3   5 -14   12.13    4.47   0
   4   3  -3    3.74    5.46   0
   4   4  -8  135.61    6.02   0
   4   5 -11   83.45    4.99   0
   5   6  -8   13.76    4.69   0
  -7   0  -4    4.88   10.03   0
  -7   0   8  108.17    5.47   0
  -6   1  16    9.95    5.34   0
  -5   2 -15    8.50    5.89   0
  -4   1 -12   25.69    6.47   0
  -3   0  -7    0.95    7.69   0
  -3   1 -12   33.80    6.19   0
  -2   2  19    4.73    4.44   0
  -2   3 -17   49.86    5.84   0
  -1   2  18   50.63    4.68   0
   0   0   4   28.71    9.42   0
   0   1  -9   77.25    5.68   0
   0   1  13 1381.54   12.06   0
   1   1  10   38.44    5.83   0
   1   3 -14  197.35    5.69   0
   1   4 -16   72.84    5.01   0
   2   2  -8  139.45    6.52   0
   2   2  12    3.19    5.63   0
   2   3 -12   83.83    5.08   0
   2   4 -14   19.67    5.50   0
   3   2  -3   42.65    6.69   0
   4   5 -10    0.98    5.17   0
  -8   0   1    2.68    6.54   0
  -8   0   2   48.96    6.32   0
  -8   0   3    0.96    5.62   0
  -8   0   4   53.93    6.47   0
  -8   0   5   -3.24    6.06   0
  -7   0   9    0.70    4.89   0
  -6   0  11    3.63    4.45   0
  -6   2 -14   49.32    7.69   0
  -5   1  17   13.26    4.85   0
  -4   0  -7    1.17   10.18   0
  -4   1  17   21.63    4.96   0
  -3   0  12   19.48    4.71   0
  -3   1  17    6.79    5.52   0
  -3   2 -15    7.48    4.76   0
  -3   2  20   58.17    5.18   0
  -2   0  11    0.02    4.56   0
  -2   1  16    6.43    4.62   0
  -1   0   9    1.15    4.68   0
  -1   1  15  430.78    6.94   0
  -1   3 -16   23.25    5.60   0
  -1   4 -18    5.67    5.10   0
   0   0   5    1.35    8.58   0
   0   2  17    9.35    4.80   0
   0   3 -15    7.06    4.49   0
   0   4 -17    8.86    4.33   0
   1   2  15   73.54    5.12   0
   1   3  18   47.35    6.26   0
   1   5 -17   23.10    4.98   0
   2   4  18   15.98    6.12   0
   3   4 -11  173.25    5.85   0
   3   5 -13   13.03    4.83   0
   4   3  -2   76.05    6.71   0
   4   4  -7    8.37    5.33   0
   4   5  14   10.70   10.15   0
   4   6 -11   37.62    6.46   0
   5   5  -4    8.45    5.82   0
  -8   0   0  175.37    8.79   0
  -8   0   7    6.71    6.36   0
  -7   0  10   23.22    4.90   0
  -6   0  12  373.13    6.82   0
  -5   0  13   -0.32    5.80   0
  -4   3 -17  125.66    7.60   0
  -3   3 -17    5.27    5.11   0
  -2   1 -11  136.59    6.90   0
  -1   0  10  133.73    7.09   0
  -1   1 -10   37.45    5.45   0
  -1   2  19   97.76    6.26   0
   0   2 -12   20.91    5.43   0
   0   3  20   34.64    6.44   0
   1   1  11   60.96    6.18   0
   1   3 -13    2.54    5.59   0
   1   4 -15   34.11    5.81   0
   2   3 -11   31.30    4.80   0
   2   3  16   79.45    6.50   0
   2   4 -13   68.28    5.88   0
   2   5 -15  123.70    5.71   0
   3   2  -2  351.22    9.63   0
   4   3  -1    3.92    5.86   0
   4   3   5  109.64   12.67   0
   4   5  -9   95.04    5.48   0
   5   5  -3   37.97    6.26   0
   5   5   7    0.37    9.59   0
   5   6  -6   11.20    5.12   0
  -8   0  -1    1.04    7.41   0
  -7   0  11    9.03    4.74   0
  -6   0  13   -0.89    6.05   0
  -5   1  18    6.07    5.05   0
  -4   1  18   15.23    4.98   0
  -3   0  13   -0.77    5.02   0
  -3   1  18    9.82    5.64   0
  -2   0  12  476.97    7.59   0
  -2   1  17    6.55    4.73   0
  -2   2 -14   57.29    5.13   0
  -2   4 -18   18.49    5.25   0
  -1   0  -4 1075.50   20.37   0
  -1   1  16   10.53    5.80   0
  -1   2 -13   72.69    6.10   0
  -1   4 -17    4.34    5.99   0
   0   0   6  482.04   10.81   0
   0   1  -8 1723.23   14.78   0
   0   1  14   17.78    4.76   0
   0   2  18   13.69    6.13   0
   0   4 -16   18.14    5.72   0
   1   2 -10    1.28    4.60   0
   1   5 -16  156.77    6.92   0
   2   2  13   39.48    7.21   0
   3   2  -1   86.60    7.15   0
   3   3  -7   38.51    5.81   0
   3   3  13   40.19    7.45   0
   3   4 -10   -3.56    4.83   0
   3   4  16    0.59    7.26   0
   3   6 -13    4.62    6.07   0
   4   3   0   92.20    7.07   0
   4   3   1  101.13    8.16   0
   4   4  -6   59.16    5.23   0
   4   6 -10   14.69    4.98   0
   5   5  -2  288.28    8.39   0
  -8   0   9   -1.64    4.97   0
  -7   0  12   21.61    5.07   0
  -5   0  14  159.48    5.53   0
  -5   1 -11  238.06    9.88   0
  -5   2 -14   48.25    7.19   0
  -4   0  14   93.51    5.36   0
  -3   0  14   35.79    4.89   0
  -3   1 -11  149.10    7.89   0
  -3   2 -14    7.48    5.88   0
  -2   0  13   -1.81    6.22   0
  -1   0  11   -0.15    6.14   0
  -1   3 -15  112.74    6.29   0
   0   0   7   -3.09    7.19   0
   0   3 -14   38.25    5.03   0
   0   5 -17    7.76    4.89   0
   1   1  -5   61.45    6.95   0
   1   3  19  138.53    7.74   0
   2   1   5  177.79   13.70   0
   2   3 -10    5.57    4.91   0
   2   5 -14    3.66    5.04   0
   4   3   4  185.21   11.81   0
   4   4  -5  125.94    6.81   0
   4   4  12   25.70   11.15   0
   4   5  -8   18.11    4.90   0
   5   5  -1  118.53    7.06   0
   5   6  -4    5.89    6.27   0
  -8   0  -2  277.12   11.48   0
  -8   0  10    1.08    5.05   0
  -7   0  13   12.16    6.30   0
  -6   0  14   14.07    4.88   0
  -5   0  15    1.53    4.69   0
  -5   3 -16   13.86    7.01   0
  -4   0  15    3.19    4.68   0
  -4   1 -11   -0.27    6.77   0
  -4   1  19    5.91    4.92   0
  -4   3 -16   28.47    6.86   0
  -3   3 -16  103.15    6.70   0
  -2   1  18   67.54    5.00   0
  -2   2  21   43.41    5.46   0
  -1   2  20    3.86    5.20   0
   0   1  15  998.84   11.17   0
   1   1  12  151.64    7.26   0
   1   2  -9  198.91    7.16   0
   1   4 -14   31.28    4.85   0
   2   2  -6  100.64    7.15   0
   2   3  17   43.19    6.64   0
   2   4 -12  113.57    5.45   0
   3   2   8  291.30   15.21   0
   3   3  -6   31.93    6.16   0
   3   4  -9  261.75    7.35   0
   3   5 -11   18.29    4.74   0
   3   6 -12   16.07    5.06   0
   4   6  -9    8.14    5.22   0
   5   5   0    5.21    5.96   0
   5   5   1    7.84    7.07   0
   5   5   6   11.84    9.53   0
   5   6  -3  149.26    8.02   0
  -9   0   4   15.01    6.34   0
  -8   0  11    2.93    5.31   0
  -7   0  14  195.31    7.50   0
  -7   1  -9    2.29   11.04   0
  -6   0  15   -2.32    4.82   0
  -6   2 -13    5.16    6.92   0
  -5  -1   3   59.67    6.72   0
  -5  -1   4   10.64    5.75   0
  -5  -1   5   83.66    6.72   0
  -5  -1   6   71.18    6.53   0
  -4  -1   3  631.85   10.94   0
  -4  -1   4    2.19    5.02   0
  -4  -1   5   14.51    5.26   0
  -4  -1   6   81.23    6.66   0
  -2   0  14   24.48    4.98   0
  -2   2 -13   47.54    6.38   0
  -2   4 -17    6.04    5.10   0
  -1   0  12  144.03    5.99   0
  -1   1  -9   55.29    5.87   0
  -1   2 -12    2.70    5.54   0
  -1   4 -16    3.36    5.83   0
   0   0   8  337.87    8.55   0
   0   1  -7  772.34   11.88   0
   0   2  19   29.24    5.14   0
   0   4 -15    9.49    4.84   0
   1   2  17   71.18    6.73   0
   2   1   6   41.03    9.85   0
   2   2  14   61.03    7.34   0
   2   5 -13   19.59    5.39   0
   2   6 -14    9.20    5.30   0
   4   4  -4    5.50    6.21   0
   4   5  -7    9.98    4.46   0
   4   6  -8   70.16    6.84   0
   5   5   2   65.86    7.88   0
   5   5   3   -0.43    8.03   0
   5   5   4    3.41    8.23   0
   5   5   5    2.47    8.52   0
  -9   0   2   10.94    7.31   0
  -9   0   3   -0.71    6.60   0
  -6   1 -10    6.41    8.99   0
  -5  -1   2  157.18    7.94   0
  -5  -1   7  244.23    7.00   0
  -5  -1   8   27.06    5.66   0
  -5   0  16    4.60    4.75   0
  -4  -1   2    5.11    6.51   0
  -4  -1   7  116.35    5.86   0
  -4  -1   8  809.80   10.33   0
  -4   0  16   61.02    5.34   0
  -4   1  20   27.78    5.67   0
  -3  -1   4   62.35    7.45   0
  -3  -1   5   14.30    6.96   0
  -3   0  16   13.54    5.85   0
  -3   1  20   39.27    6.26   0
  -2   1  19    4.09    5.04   0
  -2   3 -15   34.70    5.16   0
  -1   2  21   26.45    6.69   0
  -1   3 -14   19.44    5.89   0
  -1   5 -17   10.04    5.12   0
   0   0   9    1.27    5.68   0
   0   1  16   16.43    5.92   0
   0   3 -13   87.92    5.20   0
   0   5 -16    3.68    4.88   0
   1   1  13  122.41    7.38   0
   1   3  20   42.51    6.84   0
   1   4 -13    9.63    5.81   0
   2   3  -9  291.68    6.96   0
   3   2   1   28.22    8.26   0
   3   3  14   47.91    7.71   0
   3   4  17   32.18    8.19   0
   3   5 -10    4.78    4.81   0
   3   6 -11   -1.30    6.17   0
   4   5  -6  153.28    7.45   0
  -9   0   1   -0.49    7.94   0
  -8   0  -3    1.60    9.06   0
  -7   2 -12    1.63    7.99   0
  -6  -1   3    9.01    6.47   0
  -6  -1   4   -0.93    6.60   0
  -6  -1   5  391.21    8.32   0
  -6  -1   6  202.36    6.81   0
  -6  -1   7    6.63    6.07   0
  -5  -1   1    6.89    7.52   0
  -5  -1   9   28.98    4.92   0
  -5   0  17   -1.81    5.10   0
  -4  -1   1 2922.01   23.04   0
  -4  -1   9   25.02    4.89   0
  -4   0  17    6.00    6.05   0
  -3  -1   3   30.07    7.30   0
  -3  -1   6  286.72    7.74   0
  -3  -1   7  399.59    8.27   0
  -3   2 -13  113.33    6.91   0
  -2   0  15    3.38    4.81   0
  -1   0  13    4.99    4.69   0
   0   0  10   36.94    7.00   0
   0   2 -10   80.72    6.94   0
   0   2  20    5.11    6.00   0
   1   2  -8   30.20    6.38   0
   1   5 -14   16.90    5.22   0
   2   1   7  258.99   12.38   0
   2   2  -5  191.20    7.52   0
   2   3  18   15.56    7.02   0
   2   6 -13    0.61    5.40   0
   3   3  -5  389.43    7.95   0
   4   4  -3   18.65    6.57   0
   4   6  -7   16.14    6.23   0
   5   6  -1    8.79    6.74   0
  -9   0   0   31.26    9.56   0
  -6  -1   2    9.48    6.33   0
  -6  -1   8   79.83    5.85   0
  -6  -1   9   22.92    6.37   0
  -5  -1  10   28.82    5.12   0
  -5   2 -13   29.25    6.60   0
  -4  -1  10   66.71    5.30   0
  -4   3 -15    2.95    6.50   0
  -3  -1   8   45.54    5.59   0
  -3  -1   9  179.54    7.43   0
  -3   0  -6  204.31   12.68   0
  -3   0  17   -2.16    4.83   0
  -3   1 -10    4.48    6.20   0
  -2   0  -5    0.62    9.03   0
  -2   0  16   20.99    6.56   0
  -2   1  20   25.39    5.23   0
  -2   4 -16   10.07    4.94   0
  -1   0  14  307.50    7.77   0
  -1   1  19   20.94    6.21   0
  -1   4 -15    4.08    5.86   0
   0   4 -14   27.25    4.68   0
   1   1  14  727.21   11.47   0
   1   2  18   10.87    6.05   0
   2   2  15  318.54    8.98   0
   2   3  -8 1674.02   13.09   0
   3   2   9   17.88    9.22   0
   3   5  -9   -0.47    4.56   0
   3   6 -10   14.76    6.33   0
   4   5  -5   25.87    6.49   0
   5   6   0   12.48    6.68   0
  -7  -1   6   15.68    6.52   0
  -7  -1   7   35.20    7.02   0
  -6  -1   1  309.42   10.17   0
  -6  -1  10    7.48    5.08   0
  -5  -1   0  456.02   12.18   0
  -5  -1  11    2.22    4.92   0
  -5   0  18    2.65    5.39   0
  -4  -1   0 1379.41   18.71   0
  -4  -1  11    8.14    4.89   0
  -4   0  18   40.16    5.46   0
  -3  -1  10    2.34    5.12   0
  -3   4 -16    4.39    6.40   0
  -2   2 -12    8.91    6.24   0
  -1   2 -11   -0.26    5.00   0
  -1   5 -16   45.66    6.41   0
   0   0  11    0.24    5.36   0
   1   3 -10   95.94    6.93   0
   1   4 -12  342.09    7.22   0
   1   6 -14   -2.94    5.39   0
   2   1   8   35.93    8.25   0
   2   4 -10  656.23    8.72   0
   2   6 -12   -0.79    6.49   0
   3   3  -4   30.85    5.52   0
   3   3  15  139.98    9.43   0
   3   4  -7   90.93    5.56   0
   4   4  -2   74.36    6.22   0
   4   4  13    7.00   12.14   0
   4   6  -6  105.65    6.11   0
   5   6   1   36.13    6.79   0
  -9   0  -1   -1.72    9.62   0
  -7  -1   3    0.69    6.35   0
  -7  -1   4   11.66    6.32   0
  -7  -1   8    1.76    5.34   0
  -7  -1   9    9.79    6.45   0
  -7  -1  10    3.63    6.36   0
  -6  -1  12   -1.32    5.79   0
  -5  -1  12   86.18    5.65   0
  -5   1 -10   35.59    7.57   0
  -4  -1  12   22.86    5.11   0
  -4   0  19    6.32    6.48   0
  -4   1 -10  127.73    8.69   0
  -4   4 -16   23.23    7.39   0
  -3  -1   1    4.90    7.48   0
  -3  -1  11  129.73    6.03   0
  -2  -1   5   -3.24    7.32   0
  -2  -1   6   86.87    6.61   0
  -2   0  17   -4.04    5.33   0
  -2   1  21   40.09    5.83   0
  -1   0  15    5.79    4.99   0
  -1   3 -13   60.58    5.47   0
   0   0  12   57.25    6.69   0
   0   1  -6   -1.34    6.52   0
   0   1  18   -0.92    6.63   0
   0   2  21   10.45    5.49   0
   1   1  -3  530.44   14.51   0
   1   1  15  183.22    8.20   0
   1   2  19   41.62    7.08   0
   1   5 -13    1.55    5.41   0
   2   1   9  188.70    9.90   0
   2   2  -4    8.15    7.18   0
   2   3  19    4.50    6.32   0
   2   5 -11   94.60    5.72   0
   3   2   3   50.90   10.99   0
   3   6  -9   28.82    6.55   0
   4   4  -1   46.56    7.18   0
   4   5  -4   53.37    6.73   0
   5   6   2    5.18    6.91   0
   5   6   3   77.86    8.38   0
   5   6   8   -0.14   10.53   0
  -7  -1   2   45.58    7.53   0
  -7  -1  11   11.98    6.40   0
  -6  -1  13   61.39    6.95   0
  -6   2 -12    0.02    7.51   0
  -6   3 -14    9.94    7.02   0
  -5  -1  13   24.06    4.85   0
  -4  -1  13  111.02    6.06   0
  -3  -1  12    5.33    5.31   0
  -3   0  19   -5.85    6.37   0
  -3   2 -12   40.13    7.05   0
  -2  -1   4   47.93    6.87   0
  -2  -1   8 1727.78   14.30   0
  -2   4 -15    7.19    4.80   0
  -2   5 -16   11.81    5.61   0
  -1   0  -3   -1.56   11.55   0
  -1   0  16  360.82    8.33   0
  -1   1  20   44.20    5.72   0
  -1   4 -14   -3.31    6.31   0
   0   5 -14    4.56    5.13   0
   1   2  -7  493.29    8.85   0
   2   2  16    2.06    6.73   0
   2   3  -7    7.13    5.67   0
   2   4  -9  322.59    7.38   0
   3   2  10   49.54    9.79   0
   3   4  -6   10.34    5.15   0
   4   6  -5   -4.54    5.50   0
   5   6   4    3.07    7.82   0
   5   6   5   -1.38    9.01   0
   5   6   6    2.33    9.64   0
   5   6   7  115.51   11.36   0
  -8  -1   6  147.07    8.53   0
  -8  -1   7  173.06    8.61   0
  -8  -1   8   -3.86    6.96   0
  -7  -1  12   47.63    5.86   0
  -6  -1  14   17.73    5.77   0
  -5  -1  -1   -0.24    8.78   0
  -5  -1  14  187.37    6.43   0
  -5   3 -14    7.49    7.07   0
  -4  -1  14    3.31    5.08   0
  -3   4 -15    6.82    6.35   0
  -2  -1  10   86.43    5.80   0
  -2   0  18   62.61    5.64   0
   0   0  13    4.97    5.08   0
   0   3 -11    7.21    5.06   0
   1   1  16   45.15    6.92   0
   1   4 -11  109.40    6.16   0
   1   5 -12    8.47    5.29   0
   1   6 -13   25.49    5.61   0
   2   5 -10    3.00    5.34   0
   2   6 -11   38.94    5.86   0
   3   3  16  101.78   10.20   0
   3   5  -7    6.18    6.08   0
   3   6  -8   69.95    6.76   0
   4   5  -3   11.73    5.23   0
   4   6  -4  185.68    8.07   0
   4   7  -5   38.69    6.25   0
  -8  -1   4   19.45    8.12   0
  -8  -1   9    2.69    5.75   0
  -8  -1  10   22.53    6.85   0
  -8   0  -4   15.47   15.73   0
  -7  -1   1   14.06    7.65   0
  -7  -1  14   -1.06    6.99   0
  -7   2 -11    2.58    9.17   0
  -6  -1  15   10.69    5.72   0
  -5  -1  15   78.58    5.68   0
  -5   2 -12   53.75    6.92   0
  -4  -1  15  122.41    5.96   0
  -4   2 -12   -4.45    6.45   0
  -4   4 -15    5.60    6.56   0
  -3  -1  14  430.90    8.00   0
  -3   0  20   65.49    5.95   0
  -2  -1  12    8.47    6.60   0
  -2   2 -11    3.70    6.17   0
  -2   3 -13    6.48    4.92   0
  -1   0  17    3.87    5.29   0
  -1   1  21  109.75    6.46   0
  -1   2 -10   17.45    5.66   0
  -1   3 -12   46.68    5.50   0
   0   1  19   46.20    5.67   0
   0   6 -14   14.18    5.58   0
   1   2  20   -2.85    6.13   0
   2   1  11  130.85    9.39   0
   2   2  -3  216.08    9.48   0
   2   2  17   17.67    6.66   0
   3   2  11   20.33    8.72   0
   3   4  -5   10.36    6.37   0
   3   7  -8    8.49    5.46   0
   4   7  -4   -2.75    6.82   0
  -9   0  -2    4.98   11.12   0
  -8  -1   3    4.56    7.87   0
  -6  -1  16    0.41    5.20   0
  -5  -1  16   24.08    5.47   0
  -4  -1  16   88.46    5.94   0
  -4   0  -6   15.61   12.42   0
  -3   1  -9   32.40    7.38   0
  -2  -1   2  138.96   10.67   0
  -2  -1  13  698.86   10.51   0
  -2   4 -14   11.24    5.02   0
  -2   5 -15    2.61    5.84   0
  -1   1  -7   79.42    7.32   0
  -1   4 -13   10.65    6.74   0
  -1   5 -14    0.18    6.71   0
   0   4 -12  158.79    6.61   0
   0   5 -13   18.90    5.40   0
   1   1  17  151.35    7.97   0
   1   2  -6  285.97    8.18   0
   1   6 -12   11.79    5.59   0
   2   3  -6 1219.71   12.62   0
   2   4  -8  326.43    7.50   0
   2   5  -9   29.45    6.88   0
   2   6 -10   22.16    5.71   0
   3   2   4   31.09   13.03   0
   3   3  -2  126.24    7.73   0
   4   4   1  327.65   10.31   0
   4   5  -2    3.68    5.54   0
   4   6  -3   10.35    7.01   0
  -7  -1   0    6.66    8.65   0
  -6  -1  -1  929.07   17.15   0
  -6   1  -9    6.27    9.32   0
  -5  -1  17   15.77    5.65   0
  -5   0  -6   17.20   13.83   0
  -4  -1  17   23.63    7.30   0
  -3  -1  16   24.78    6.92   0
  -3   0  21   -0.05    5.81   0
  -3   3 -13   44.21    6.94   0
  -2  -1  14  121.56    7.77   0
  -2   1  -8   32.72    7.97   0
  -1   0  18   23.86    5.52   0
  -1   1  22    9.15    5.90   0
   0   0  15   12.97    5.51   0
   0   1  -5  765.72   13.86   0
   0   1  20    8.84    5.54   0
   0   3 -10  472.23    8.81   0
   0   6 -13   60.32    7.30   0
   1   2  21  107.48    8.73   0
   1   4 -10    2.66    5.67   0
   1   5 -11   -2.36    5.34   0
   2   1  12    4.34    6.77   0
   2   7 -10    5.45    5.90   0
   3   2  12   41.03    9.23   0
   3   3  17    8.64    9.18   0
   3   7  -7    9.95    6.10   0
   4   4  14    4.88   14.72   0
   4   5  -1  197.28    8.40   0
   4   7  -3   20.00    7.78   0
  -8  -1   2   15.83    7.44   0
  -6   3 -13   13.10    6.94   0
  -5  -1  18   11.80    5.91   0
  -4  -1  18   21.02    7.40   0
  -4   3 -13    4.78    7.48   0
  -3  -1  17    4.34    6.89   0
  -3   2 -11   24.25    7.38   0
  -3   4 -14    4.69    7.32   0
  -3   5 -15    6.48    6.14   0
  -2  -1  15  586.28    9.82   0
  -1  -1   6  516.45   11.98   0
  -1  -1   8  836.57   11.31   0
  -1  -1  10   33.81    6.32   0
  -1   3 -11  252.92    7.97   0
  -1   6 -14   -0.85    5.71   0
   1   0   7    0.58    8.13   0
   1   0   8    8.08    7.69   0
   1   0   9    2.61    7.55   0
   1   1  -2    2.82    9.07   0
   1   1  18   -0.69    7.41   0
   1   3  -8    5.98    5.76   0
   1   6 -11   20.30    7.44   0
   2   2  18    8.92    6.77   0
   2   4  -7   98.07    7.41   0
   2   6  -9   20.47    6.78   0
   3   4  -4  139.28    6.63   0
   4   4   2  703.30   13.28   0
  -6   2 -11    8.52    8.21   0
  -5   1  -9   54.64    8.63   0
  -5   3 -13   14.43    7.14   0
  -5   4 -14   33.05    7.91   0
  -4   1  -9  122.31    8.42   0
  -4   4 -14   -2.01    7.32   0
  -2   2 -10  238.86    8.61   0
  -2   4 -13    0.62    6.12   0
  -2   5 -14    5.88    5.65   0
  -1  -1   5   53.37   10.10   0
  -1  -1  11   29.92    6.22   0
  -1  -1  12    2.22    6.78   0
  -1   2  -9  117.65    7.04   0
   0   1  21   25.63    6.06   0
   0   4 -11  123.44    6.45   0
   0   5 -12    4.20    5.58   0
   1   0   6  272.68   11.90   0
   1   0  10    0.55    6.13   0
   1   0  11   -3.42    7.32   0
   1   4  -9  792.30   11.33   0
   2   1  13  530.07   11.37   0
   2   2  -2   97.65    9.17   0
   2   3  -5   34.59    6.51   0
   2   5  -8   35.59    6.01   0
   2   7  -9    2.13    5.68   0
   3   3  -1   17.67    7.48   0
   3   6  -6  119.70    6.42   0
   3   7  -6   -4.31    5.68   0
   4   5   0   18.92    6.96   0
   4   7  -2    4.56    5.93   0
  -5  -1  -2    9.09   11.38   0
  -5   2 -11   59.75    8.29   0
  -4   2 -11   91.73    7.85   0
  -3  -1  18    5.32    5.90   0
  -2  -1   1 1138.70   20.18   0
  -2  -1  16    3.32    5.88   0
  -2   6 -14    5.24    7.42   0
  -1  -1  13    5.92    5.39   0
  -1   0  20   11.42    5.72   0
  -1   4 -12   84.64    6.18   0
   0   0  17    0.77    5.72   0
   0   1  22   93.61    8.23   0
   0   6 -12   -0.65    5.64   0
   1   0  12  114.37    8.09   0
   1   1  19    3.83    6.82   0
   1   2  -5  116.19    8.81   0
   1   5 -10  112.90    6.24   0
   2   1  14    5.07    7.53   0
   2   2  19    3.50    7.89   0
   3   2  13  106.97    9.48   0
   3   3  18   12.44   10.55   0
   3   4  -3   30.75    6.94   0
   4   4   3   14.12    8.33   0
   4   6  -1   16.61    7.14   0
   4   7  -1    8.11    7.93   0
  -8   1  -7   12.88   15.06   0
  -7  -1  -1   48.09   10.42   0
  -5  -2   8  405.66    9.23   0
  -5  -2   9   32.27    6.82   0
  -5  -2  11  152.89    7.71   0
  -4  -1  20   25.85    6.16   0
  -3  -1  19    4.66    5.88   0
  -3   3 -12    3.49    7.30   0
  -2  -1  17    9.67    5.48   0
  -1  -1   4  273.20   11.27   0
  -1  -1  14 1491.34   13.10   0
  -1   6 -13   18.98    5.71   0
   0   2  -7 3990.23   22.56   0
   0   3  -9  212.69    7.42   0
   0   5 -11  182.66    7.69   0
   1   0   5   -0.79   10.07   0
   1   0  13    4.62    7.38   0
   1   7 -10   35.50    7.88   0
   2   4  -6    4.08    6.57   0
   2   6  -8   53.89    5.81   0
   2   7  -8   14.54    6.56   0
   3   2   5   10.95   15.83   0
   3   5  -4  218.09    8.62   0
   3   6  -5  241.31    7.80   0
   3   7  -5   20.62    6.26   0
   4   4  15    3.86   16.54   0
   4   5   1    6.80    6.97   0
   4   6   0   15.96    7.20   0
  -9   0  -3    6.32   18.43   0
  -7   2 -10   11.34    8.91   0
  -6  -2   7  353.57    9.61   0
  -6  -2   8    2.14    5.70   0
  -6  -2  10   18.11    5.71   0
  -6  -2  11   33.48    5.77   0
  -6  -2  12  143.25    7.08   0
  -6  -2  13    3.01    7.31   0
  -6  -1  -2   61.09   12.22   0
  -6   3 -12    5.96    8.98   0
  -5  -2   6  143.39    8.40   0
  -5  -2   7   -3.60    5.77   0
  -5  -2  12  153.49    6.92   0
  -5  -2  13  115.55    6.44   0
  -4  -2   8    7.07    5.53   0
  -4  -2   9   18.59    5.76   0
  -4  -2  10   14.42    5.55   0
  -4  -2  11    4.56    5.58   0
  -4   5 -14    5.62    6.41   0
  -3  -1  -1 1526.80   26.83   0
  -3  -1  20   46.54    7.55   0
  -3   1  -8  997.46   16.08   0
  -3   4 -13    5.31    6.15   0
  -2  -1  18   69.83    6.11   0
  -2   3 -11   49.66    7.10   0
  -2   5 -13   -0.96    6.32   0
  -1  -1  15  422.76    8.57   0
  -1   0  21    3.70    6.19   0
  -1   3 -10   78.16    7.40   0
  -1   5 -12   18.82    6.94   0
   1   0  14 1300.30   14.58   0
   1   1  20   10.12    8.36   0
   2   2  20   39.08    7.73   0
   2   3  -4    8.33    7.90   0
   2   5  -7   94.81    6.54   0
   3   2  14    5.37    7.85   0
   3   3   0   11.15    7.52   0
   4   4   4   54.48    9.14   0
   4   7   0    8.39    7.95   0
  -8  -1   0   22.35   10.30   0
  -7  -2   8  222.83    9.06   0
  -7  -2   9    6.13    5.84   0
  -7  -2  10    3.54    6.04   0
  -7  -2  11   18.31    6.11   0
  -7  -2  12   37.12    8.07   0
  -7  -2  13   52.81    8.31   0
  -6  -2   6   25.79    6.11   0
  -6  -2  14  156.57    7.02   0
  -5  -2   5    9.73    7.89   0
  -5  -2  14   12.85    5.67   0
  -5  -2  15  170.22    8.41   0
  -5   3 -12   20.08    7.36   0
  -5   4 -13    5.32    7.46   0
  -4  -2   6   35.74    7.54   0
  -4  -2  14  556.69    9.72   0
  -4   4 -13   15.41    7.35   0
  -3   0  -5   -0.06   11.32   0
  -3   2 -10   51.09    8.10   0
  -2  -1  19    6.29    5.91   0
  -2   0  -4  856.81   23.90   0
  -2   4 -12   27.56    5.90   0
  -1  -1  16    2.87    6.17   0
  -1   0  22  371.22   10.13   0
  -1   4 -11  127.40    6.60   0
  -1   6 -12    8.89    7.60   0
   0   0  19    3.94    6.28   0
   0   6 -11   79.55    6.60   0
   0   7 -11   57.59    7.11   0
   1   0  15   13.66    7.55   0
   1   4  -8  360.74    8.41   0
   2   1  16  129.80    8.16   0
   2   6  -7    5.41    5.48   0
   2   7  -7   -1.26    6.00   0
   3   3  19   50.09   10.23   0
   3   4  -2   -0.71    7.00   0
   3   6  -4  164.96    7.61   0
   3   7  -4    9.15    6.17   0
   4   5   2   27.56    7.17   0
   4   6   1   10.67    7.38   0
   4   7   1   23.64    8.17   0
  -9  -1   2   34.00    9.75   0
  -7  -2   6  245.81    9.52   0
  -7  -2   7   15.27    6.13   0
  -6  -2   5  165.58    8.52   0
  -6  -2  15   42.00    6.50   0
  -6  -2  16    5.05    7.37   0
  -5  -2  16    6.37    6.03   0
  -4  -2   5  403.37   10.15   0
  -4  -2  15    9.08    6.06   0
  -4  -1  -2 1086.68   25.40   0
  -3  -2   9   10.02    5.86   0
  -3  -2  10    9.82    5.76   0
  -3  -2  11   56.29    6.29   0
  -3  -2  12  265.60    7.81   0
  -3  -2  13  612.65   10.52   0
  -3   5 -13    2.97    5.90   0
  -2   1  -7  246.23    9.49   0
  -2   2  -9  523.24   11.08   0
  -1  -1   3  549.71   14.75   0
  -1  -1  17    8.06    5.97   0
  -1   2  -8  446.73    9.96   0
   0   3  -8  778.88   11.77   0
   0   5 -10   24.22    7.39   0
   1   6  -9   25.18    5.79   0
   2   2  -1 1654.56   20.21   0
   2   4  -5   51.84    7.48   0
   2   5  -6  432.23    9.90   0
   3   2  15   10.04    8.60   0
   3   5  -3   10.30    5.79   0
   4   4   5  146.18   11.20   0
  -8  -2   9   72.46    8.60   0
  -7  -2   5   78.84    8.00   0
  -6   2 -10   11.42    8.95   0
  -5  -2   4    2.15    6.46   0
  -5  -2  17   50.44    6.43   0
  -4  -2  16   -7.66    6.01   0
  -4   2 -10   63.53    8.29   0
  -4   5 -13    3.92    7.93   0
  -3  -2   7  164.54    7.69   0
  -3  -2  14   61.95    6.31   0
  -3  -2  15   21.64    7.42   0
  -3   4 -12    3.60    7.47   0
  -2   5 -12   25.70    6.88   0
  -1  -1  18    9.45    5.49   0
  -1   5 -11    3.19    6.97   0
   0  -1   9   72.61    9.58   0
   0  -1  10  484.28   10.00   0
   0  -1  12   85.08    8.29   0
   0   4  -9  187.61    7.47   0
   0   6 -10    2.67    7.50   0
   0   7 -10   59.42    8.38   0
   1   0   4 1028.76   23.94   0
   1   0  16  572.58    9.87   0
   1   1  -1 3260.51   35.61   0
   1   2  -4  128.64    8.36   0
   1   3  -6  142.84    7.64   0
   1   5  -8   11.41    5.84   0
   2   1  17   73.36    7.99   0
   2   6  -6   75.00    7.63   0
   3   2  16   38.27   10.19   0
   3   6  -3  506.80   11.18   0
   3   7  -3   10.05    6.51   0
   4   6   2    4.16    7.72   0
   4   7   2   11.51    8.18   0
  -9  -1   1   12.27   11.00   0
  -6   1  -8   14.89   10.53   0
  -5  -2  18    6.18    6.49   0
  -5   2 -10   49.97    7.62   0
  -4  -2   4   27.87    7.78   0
  -4   1  -8    7.88    8.89   0
  -3  -2   6  223.42    8.35   0
  -3  -2  16   11.54    6.31   0
  -2  -1  21   42.43    6.44   0
  -2   3 -10  100.43    7.98   0
  -2   4 -11  218.84    8.65   0
  -2   6 -12    8.91    6.10   0
  -1  -1  19   18.06    7.86   0
  -1   3  -9  255.24    9.08   0
   0  -1  13 1363.92   13.17   0
   0  -1  14   19.40    7.75   0
   0   0  21    9.70    6.33   0
   0   2  -6 1145.58   14.06   0
   1   4  -7   13.29    5.85   0
   1   6  -8    7.89    5.94   0
   1   7  -8   11.14    5.98   0
   2   1  18   13.79    8.55   0
   2   3  -3   19.40    7.05   0
   3   4  -1   11.34    7.17   0
   3   5  -2  224.05    9.08   0
   4   4   6  125.87   11.57   0
   4   4  16   16.19   17.00   0
   4   7   3    1.26    8.60   0
  -8  -2   6   -3.45    8.20   0
  -7  -2   4    6.66    7.34   0
  -6  -2   3  299.84   10.26   0
  -6   3 -11  100.68    9.31   0
  -6   4 -12    4.53    8.41   0
  -5  -2   3   12.55    8.20   0
  -5   4 -12    4.92    7.83   0
  -4  -2  19   12.38    8.15   0
  -4   3 -11   90.45    8.29   0
  -4   4 -12   20.24    6.56   0
  -3  -2   5   -0.46    8.49   0
  -3  -2  17   11.27    6.38   0
  -3   5 -12   14.58    7.43   0
  -2  -2   9  572.06   10.21   0
  -2  -2  10   10.01    6.24   0
  -2  -2  11   47.31    6.55   0
  -2  -2  13  230.56    7.86   0
  -2  -1   0 1943.29   29.51   0
   0  -1   7  792.40   13.02   0
   0  -1  15  965.61   11.40   0
   0   0  22   29.74    8.34   0
   0   5  -9  194.14    8.42   0
   1   0  18    1.92    7.83   0
   2   4  -4   24.59    7.71   0
   2   5  -5   80.89    6.77   0
   2   7  -5    1.62    7.60   0
   3   2  17   77.96    9.91   0
   3   6  -2    6.11    8.21   0
   3   7  -2   39.79    6.88   0
   4   5   4   -0.11    8.52   0
   4   6   3    0.46    7.30   0
  -8  -2   5   24.26    8.59   0
  -8  -1  -1   18.23   11.45   0
  -7  -1  -2    7.04   12.69   0
  -5   3 -11  152.77    9.07   0
  -4  -2   3  447.06   11.68   0
  -3  -2  18   71.35    6.98   0
  -3   2  -9   26.73    7.75   0
  -3   6 -12   11.48    6.35   0
  -2  -2   8  141.17    7.75   0
  -2  -2  14  569.87    9.36   0
  -2  -2  15    4.62    6.10   0
  -2   5 -11  181.31    8.45   0
  -1  -1  20   55.44    6.66   0
  -1   5 -10  378.44    9.49   0
   0  -1   6    0.68   10.05   0
   0  -1  16   10.36    6.32   0
   0   3  -7  106.99    8.36   0
   0   6  -9   18.53    6.33   0
   0   7  -9   34.25    6.75   0
   1   0  19   -3.65    7.47   0
   1   5  -7  166.71    7.31   0
   1   7  -7   11.78    7.80   0
   2   1  19    8.62    7.72   0
   2   6  -5    8.07    6.16   0
   4   4   7  483.15   17.44   0
   4   6   4   40.92    9.34   0
   4   7   4   15.99    8.33   0
  -7  -2   3   17.74    7.68   0
  -5  -2   2   79.31    9.50   0
  -5   5 -12   -0.34    7.91   0
  -4   5 -12    5.90    6.29   0
  -3   4 -11   11.79    7.36   0
  -2  -2   7   91.17    7.31   0
  -2  -2  16   -0.64    6.20   0
  -2  -2  17  107.82    8.24   0
  -2   6 -11   -2.57    6.36   0
  -1  -1   2    0.37   10.11   0
  -1  -1  21  117.78    7.64   0
  -1   6 -10   11.31    6.14   0
  -1   7 -10   13.27    6.68   0
   0  -1  17  102.91    7.02   0
   0   4  -8  691.52   10.75   0
   1   3  -5  674.49   11.37   0
   1   6  -7    2.17    6.04   0
   2   2   0  256.44   12.42   0
   3   2  18   27.31    9.16   0
   3   3   2   11.57    9.74   0
   3   4   0    8.96    8.17   0
   3   5  -1   23.12    6.46   0
   3   6  -1   47.24    8.60   0
   3   7  -1   53.83    6.65   0
   4   5   5  291.55   11.87   0
  -8  -2   4   14.81    7.98   0
  -6  -2   2   41.23    8.28   0
  -3  -2  20   61.05    6.94   0
  -3   1  -7   32.20    8.61   0
  -3   3 -10    4.13    6.33   0
  -2  -2   6  102.06    8.18   0
  -1  -1  22    3.97    6.71   0
  -1   3  -8   15.57    8.15   0
  -1   4  -9  355.12    8.80   0
   0  -1  18   -3.31    6.43   0
   0   5  -8   81.54    8.17   0
   0   7  -8   22.20    7.89   0
   1   0  20   80.20    7.34   0
   1   2  -3  180.20    9.84   0
   2   1  20   13.04    8.38   0
   2   3  -2 1075.86   14.61   0
   2   5  -4   17.07    6.33   0
   2   6  -4  477.11   10.49   0
   2   7  -4   17.17    6.31   0
   4   6   5    5.40    9.17   0
  -9  -1   0    2.52   11.25   0
  -8   2  -8   71.11   12.34   0
  -7   3 -10    1.74    7.83   0
  -6   4 -11   37.88    8.81   0
  -4  -2   2   32.18    8.50   0
  -4   2  -9   46.51    8.57   0
  -4   4 -11   33.68    6.64   0
  -3   5 -11   37.44    6.80   0
  -3   6 -11   95.32    8.33   0
  -2   1  -6   44.93    9.32   0
  -2   3  -9    5.75    6.23   0
  -2   7 -10    7.79    8.21   0
  -1  -2  11  289.68    9.62   0
  -1  -2  12  121.58    7.44   0
  -1  -2  13  100.37    7.15   0
  -1  -2  14  138.43    8.63   0
  -1   7  -9   22.96    8.19   0
   0  -1   5  726.33   15.12   0
   0  -1  19   48.56    6.40   0
   0   1  -3 3097.72   30.89   0
   0   2  -5   42.72    7.76   0
   0   6  -8   42.73    6.60   0
   1   0  21   -3.27    8.03   0
   1   5  -6  245.48    8.05   0
   1   6  -6   27.70    8.06   0
   1   7  -6   23.75    6.47   0
   2   4  -3   49.16    6.84   0
   3   2  19   50.78    9.69   0
   3   5   0    5.67    8.24   0
   3   7   0    2.81    6.77   0
   4   4   8   13.69   12.41   0
   4   5   6   40.62    9.54   0
  -8  -2   3   58.52    9.89   0
  -7  -2   2    1.13    7.55   0
  -7   1  -7   26.40   11.87   0
  -6  -3  10    0.04    8.12   0
  -6  -3  11   36.29    6.47   0
  -6  -3  13   13.81    6.57   0
  -6  -3  14   54.71    6.99   0
  -6  -3  15   -5.58    6.88   0
  -6   2  -9   27.14    8.07   0
  -6   3 -10   19.06    8.13   0
  -5  -3  10  123.25    8.29   0
  -5  -3  11  136.87    7.68   0
  -5  -3  14    0.40    6.73   0
  -5  -3  15   13.63    6.14   0
  -5  -3  16   41.38    7.76   0
  -5   2  -9  345.32   10.80   0
  -4   5 -11   78.62    8.51   0
  -3  -2   3   42.53    7.81   0
  -2  -2  20    2.54    5.95   0
  -2   6 -10   16.13    6.21   0
  -1  -2   9  187.38    9.19   0
  -1  -2  10   -2.20    6.34   0
  -1  -2  15   51.03    6.72   0
  -1  -2  16   49.92    8.25   0
  -1   5  -9   59.76    7.19   0
  -1   6  -9   51.86    7.05   0
   0  -1  20   13.69    6.51   0
   0   4  -7  922.68   11.90   0
   2   0  11   -2.00    8.47   0
   2   0  12    4.50    7.91   0
   2   0  13    7.78    8.45   0
   2   0  14 1974.31   19.25   0
   2   1  21   11.36    9.07   0
   2   7  -3   14.04    6.42   0
   3   4   1   12.47    8.28   0
   3   6   0    1.21    6.65   0
   4   6   6   59.05    8.67   0
  -7  -3  11  234.92    8.67   0
  -7  -3  12   57.75    7.42   0
  -6  -3   9   29.97    6.74   0
  -6  -2   1   73.71   10.33   0
  -5  -3   9  171.12    7.74   0
  -5  -3  17    5.23    6.96   0
  -5  -2   1   88.61   10.13   0
  -5   3 -10   54.15    8.52   0
  -5   5 -11   -0.60    8.34   0
  -4  -3  11   25.26    6.65   0
  -4  -3  12   67.30    7.14   0
  -4  -3  13    4.09    6.30   0
  -4  -3  14   83.90    6.93   0
  -4  -3  15    6.16    6.60   0
  -4   6 -11    1.32    6.89   0
  -3   4 -10   33.87    6.41   0
  -2  -2  21   33.77    7.04   0
  -1  -2   8   29.33    8.53   0
  -1  -2  18   35.49    8.03   0
   0  -1  21   35.48    6.95   0
   0   3  -6  401.66    9.42   0
   0   7  -7   -5.27    6.79   0
   1  -1  12  158.09    8.95   0
   1  -1  13  118.46    9.15   0
   1  -1  14  720.07   12.62   0
   1   0  22   15.41    6.93   0
   1   3  -4   12.49    7.28   0
   1   4  -5    2.33    6.71   0
   1   7  -5    4.58    6.63   0
   2   0  10  289.77   11.15   0
   2   0  15   -2.43    8.40   0
   2   0  16  639.15   12.47   0
   2   5  -3  163.94    7.52   0
   2   6  -3   10.12    6.09   0
   3   2  20    5.43   10.00   0
   3   3   3  155.98   11.75   0
   3   7   1   26.64    6.60   0
   4   4   9    0.85   15.21   0
   4   5   7    1.85    8.91   0
   4   6   7    5.35    9.19   0
  -6  -3   8  425.82    9.97   0
  -4  -3   9  275.05    8.43   0
  -4  -3  17   11.57    6.87   0
  -4   0  -5    2.72   14.07   0
  -4   1  -7  879.75   17.53   0
  -3  -3  13   31.91    8.42   0
  -3   2  -8  276.58   10.39   0
  -3   3  -9   15.74    8.39   0
  -3   5 -10  369.18   10.19   0
  -3   6 -10   80.68    8.77   0
  -2  -2   4    4.99    9.39   0
  -2   4  -9  182.83    7.89   0
  -2   7  -9   61.65    7.11   0
  -1  -2  19   82.66    8.41   0
  -1   2  -6  448.94   12.36   0
  -1   4  -8  188.13    8.09   0
   0  -1  22   86.70    8.98   0
   0   5  -7    1.31    6.79   0
   0   6  -7    2.71    6.10   0
   1  -1  10   45.41    9.29   0
   1  -1  15  180.97    7.99   0
   1  -1  16   45.92    8.82   0
   1   5  -5  175.50    7.61   0
   2   0   9    5.83    8.23   0
   2   3  -1  132.08   10.52   0
   2   4  -2   10.69    8.22   0
   2   7  -2    9.08    8.06   0
   3   5   1    0.41    8.50   0
   3   6   1   28.47    8.83   0
  -8  -2   2    9.69    9.51   0
  -7  -3   8   35.35    7.69   0
  -7  -2   1    0.05    9.29   0
  -6  -3   7  138.91    7.77   0
  -6  -1  -3   11.32   20.39   0
  -5  -3   7   15.51    6.70   0
  -4  -3   8 1597.34   14.61   0
  -4  -2   1  199.31   12.15   0
  -4   4 -10   22.90    7.05   0
  -3  -3  16    7.11    6.41   0
  -3  -3  17    4.22    8.25   0
  -2   2  -7 2200.66   20.68   0
  -2   3  -8  357.09   10.44   0
  -2   6  -9    6.59    6.45   0
  -1  -2   7  463.74   10.29   0
  -1  -2  20    4.70    6.84   0
  -1   0  -2  677.14   32.53   0
  -1   3  -7   -0.41    7.14   0
  -1   5  -8  117.48    7.51   0
  -1   6  -8    9.04    6.60   0
   0  -1   4 1101.36   19.16   0
   0   7  -6   10.96    8.00   0
   1  -1   9   49.68    9.76   0
   1   0   3   -1.86   15.04   0
   2   0  18   10.28    8.36   0
   2   6  -2  187.43    9.41   0
   3   1  12   26.02    9.45   0
   3   1  13  115.00   10.67   0
   3   1  14  317.15   12.20   0
   3   2   6   92.74   21.50   0
   3   4   2  122.52    9.62   0
   3   7   2   62.78    7.06   0
   4   5   8   53.16   11.75   0
   4   6   8   41.21   10.21   0
  -8  -1  -2   11.09   17.36   0
  -8   1  -6   10.06   14.22   0
  -7  -3   7   17.17    7.19   0
  -7   3  -9   -5.39    8.21   0
  -6  -3   6   46.78    8.85   0
  -6   1  -7  428.30   15.58   0
  -6   4 -10   57.26    7.58   0
  -5  -3   6   34.94    8.63   0
  -5   1  -7   25.84   11.27   0
  -5   4 -10    4.49    6.73   0
  -4  -3   7   19.20    6.68   0
  -4   5 -10   29.36    6.88   0
  -4   6 -10   31.70    7.49   0
  -3  -3   9  287.73    8.59   0
  -1  -2  21   31.54    6.95   0
   0   4  -6   29.28    7.10   0
   1  -1  18    3.61    6.96   0
   1   1   0 8648.64   65.99   0
   1   2  -2  978.75   16.50   0
   1   4  -4  120.99    9.46   0
   2   0   8  244.86   12.65   0
   2   0  19   -3.24    8.72   0
   2   2   1  670.97   17.23   0
   2   5  -2    4.99    6.39   0
   2   7  -1   16.86    8.30   0
   3   1  11  145.25   12.51   0
   3   1  15   96.19    9.52   0
   3   1  16    8.69    9.30   0
   3   6   2    4.29    8.55   0
   4   4  10   22.67   15.17   0
   4   6   9   50.19   11.36   0
  -7  -3   6    9.24    8.51   0
  -5   5 -10   83.91    7.24   0
  -4  -3   6  371.77   11.10   0
  -4   2  -8   67.73    9.55   0
  -4   3  -9    1.44    6.80   0
  -3  -3   8  314.95    9.08   0
  -3   6  -9   14.35    8.63   0
  -2  -3  13   67.93    8.54   0
  -2  -3  14   92.51    7.11   0
  -2  -3  15    4.31    8.04   0
  -2  -3  16   12.13    8.34   0
  -2   7  -8   15.28    7.02   0
  -1  -2   6  290.99    9.58   0
  -1  -1   1 3301.33   36.26   0
  -1   7  -7    9.56    6.42   0
   0  -2  11   80.06    9.24   0
   0  -2  12   21.51    6.69   0
   0  -2  13  650.77   10.61   0
   0  -2  14   63.30    7.21   0
   0  -2  15  519.39   10.01   0
   0  -2  16    3.98    6.90   0
   0  -2  17   16.51    8.45   0
   0   2  -4  260.73   10.83   0
   0   3  -5  273.42   10.26   0
   0   6  -6  112.82    7.72   0
   1  -1   8  915.04   16.19   0
   1  -1  19   -1.80    7.08   0
   1  -1  20   -2.07    8.37   0
   1   3  -3  585.98   13.63   0
   1   5  -4  784.71   12.58   0
   1   6  -4   80.01    7.41   0
   3   1  17   73.55   10.67   0
   3   5   2   23.97    8.79   0
   3   7   3   74.66    8.23   0
   4   5   9  272.29   15.14   0
   4   6  10   35.35   12.77   0
  -9  -1  -1   72.94   17.93   0
  -8  -3   7   39.41    9.83   0
  -6  -3   5   79.91    9.67   0
  -6  -2   0  222.09   12.48   0
  -6   2  -8   13.95    9.72   0
  -6   3  -9   18.24    8.90   0
  -5  -3   5   10.42    8.63   0
  -5  -2   0  559.26   15.49   0
  -5   3  -9    8.09    8.63   0
  -3  -3   7   27.06    8.65   0
  -3  -1  -2  333.76   21.34   0
  -3   1  -6  373.45   13.85   0
  -3   5  -9    9.01    6.85   0
  -2  -3  11   19.84    7.26   0
  -2  -3  12   76.74    7.54   0
  -2  -3  17   10.37    6.90   0
  -2  -2   3  213.63   10.32   0
  -2   4  -8  188.53    8.23   0
  -2   6  -8   -2.89    6.67   0
  -1   1  -4 1166.73   19.85   0
  -1   5  -7   92.73    9.12   0
   0  -2  10   76.39    9.64   0
   0  -2  18   12.34    7.01   0
   0   7  -5   30.24    7.64   0
   1  -1  21   63.91    9.20   0
   1   7  -3   58.25    7.35   0
   2   6  -1   11.66    7.03   0
   3   1  10    1.18   11.30   0
   3   1  18   -2.30    9.77   0
   3   7   4   27.60    9.62   0
   4   3  15    4.47   20.06   0
  -8  -2   1   27.55   11.70   0
  -8   2  -7    3.46   12.02   0
  -7  -3   5   20.53    8.67   0
  -6   0  -5   -0.09   14.69   0
  -5   2  -8   62.89    9.63   0
  -4  -3   5   20.81    9.09   0
  -4   4  -9    1.84    8.41   0
  -4   6  -9   44.72    8.18   0
  -3   3  -8  246.43   10.29   0
  -2  -3  10    7.72    6.70   0
  -2  -3  19    0.21    6.77   0
  -2   5  -8   70.27    7.32   0
  -2   7  -7   23.82    8.73   0
  -1  -2   5  105.63    8.71   0
  -1   7  -6    5.80    6.86   0
   0  -2  19   25.46    7.11   0
   0  -2  20    0.92    8.98   0
   0   6  -5    3.87    8.20   0
   1  -1   7   70.84   10.81   0
   2   0  21    1.51    9.28   0
   2   3   0  275.13   12.24   0
   2   5  -1    7.90    7.24   0
   3   1  19   21.25    9.77   0
   3   3   4    4.95   10.80   0
   3   4   3  485.72   13.03   0
   4   3  16   32.21   18.39   0
   4   4  11   32.81   16.26   0
   4   5  10   26.08   12.27   0
  -8   0  -4   10.26   18.80   0
  -7  -2   0  135.88   13.44   0
  -6  -3   4   23.46    8.52   0
  -6   4  -9   -1.35    9.39   0
  -6   5  -9   18.16    9.46   0
  -5  -3   4   18.68    9.24   0
  -5   0  -5    5.20   15.02   0
  -5   4  -9    7.91    8.62   0
  -5   5  -9    2.42    8.85   0
  -4   5  -9  267.15    8.57   0
  -3  -3   6   34.04    8.95   0
  -3   2  -7  168.01   10.25   0
  -2  -3   9  267.63    9.31   0
  -2   1  -5  172.91   11.96   0
  -2   3  -7   16.37    8.88   0
  -1   2  -5  229.43   11.55   0
  -1   3  -6   34.64    7.59   0
   0  -2  21   16.52    9.19   0
   0   5  -5  996.64   13.80   0
   0   7  -4    1.83    8.77   0
   0   8  -3   -3.21    7.09   0
   1   4  -3   14.01    7.46   0
   1   6  -3  485.63   10.09   0
   1   8  -1    1.64    7.31   0
   2   0   7    2.15    8.89   0
   3   5   3   25.03    9.40   0
   3   7   5   77.83    9.98   0
  -8  -3   5   10.06    8.73   0
  -7  -3   4    5.37    8.41   0
  -6  -4  12   12.12    9.25   0
  -6  -4  13   -5.29    7.34   0
  -5  -4  12   96.24    9.17   0
  -5  -4  13   -4.08    7.37   0
  -5  -4  14   15.35    7.05   0
  -4  -2   0   31.30   11.43   0
  -3  -2   1   90.35    9.96   0
  -3   4  -8   13.43    8.13   0
  -3   5  -8   86.07    8.61   0
  -3   6  -8    8.59    6.75   0
  -2  -3   8 1467.16   14.64   0
  -2   2  -6  623.33   14.29   0
  -2   6  -7   11.14    6.93   0
  -1  -3  13   -5.21    7.15   0
  -1  -3  14  185.68    8.23   0
  -1  -3  15   27.75    6.79   0
  -1  -3  16   51.36    7.31   0
  -1   6  -6    5.73    6.39   0
   0  -2   8  564.71   11.63   0
   0  -1   3 2946.94   31.20   0
   1   5  -3   22.90    6.96   0
   2   6   0   -0.45    6.78   0
   2   7   1   48.75    7.40   0
   3   1   9   29.07   14.05   0
   3   1  20    5.17    8.47   0
   3   6   4   -0.61    8.69   0
   4   3  17  125.16   19.45   0
   4   5  11   72.21   12.93   0
  -6  -4  10   43.10    9.36   0
  -6  -4  11   21.15    7.59   0
  -5  -4  11   12.82    6.96   0
  -4  -4  12   13.03    7.91   0
  -4  -4  13  100.32    7.42   0
  -4  -4  14    0.61    7.04   0
  -4  -4  15   13.97    7.23   0
  -4  -4  16  184.00    8.45   0
  -4  -3   4    0.73    9.38   0
  -4   3  -8  351.29   10.33   0
  -4   6  -8   42.39    7.60   0
  -3  -3   5  401.21   11.81   0
  -3   7  -7   13.70    7.04   0
  -2  -3   7    1.64    9.48   0
  -2   4  -7  700.09   11.34   0
  -2   5  -7    9.39    6.77   0
  -2   7  -6   12.44    6.86   0
  -1  -3  11   85.94    9.78   0
  -1  -3  12   79.33    7.76   0
  -1  -3  18   10.82    6.75   0
  -1   4  -6 1096.91   13.17   0
  -1   5  -6  142.07    8.09   0
  -1   7  -5   69.58    7.62   0
   0   3  -4  204.96   10.50   0
   0   6  -4   98.82    9.01   0
   1   3  -2  342.51   12.98   0
   1   6  -2   28.11    8.50   0
   1   8   0   -3.63    7.34   0
   2   4   0   58.50    7.77   0
   2   5   0   10.31    6.71   0
   4   4  12   22.75   17.41   0
   4   5  12    6.19   13.83   0
  -9   0  -3    5.67   19.81   0
  -7   1  -6    5.66   11.40   0
  -7   2  -7    9.90   10.17   0
  -7   4  -8   32.42   10.04   0
  -6  -4   9    8.86    9.32   0
  -6  -3   3   21.15    8.79   0
  -6   3  -8  617.11   13.00   0
  -5  -4  10   67.55    7.87   0
  -5  -3   3  134.50   10.63   0
  -5   3  -8   15.88    9.02   0
  -5   6  -8    0.44    7.38   0
  -4   1  -6  135.93   12.45   0
  -4   4  -8    4.88    8.56   0
  -4   5  -8   56.60    9.42   0
  -3  -4  14    4.14    8.58   0
  -3  -4  15   30.08    9.24   0
  -3  -4  16   31.74    9.49   0
  -3  -4  17   18.97    9.01   0
  -3   0  -4  352.02   19.61   0
  -2  -2   2   86.60    9.53   0
  -1  -3  10   93.34    8.08   0
  -1  -3  20   20.80    7.28   0
  -1  -2   4  138.90    9.87   0
   0   7  -3   10.18    6.86   0
   1  -2  14  163.29    9.77   0
   1  -2  15   74.61    9.40   0
   1  -2  17   58.48    9.61   0
   1  -1   6 1487.81   19.75   0
   1   2  -1   37.59   10.51   0
   1   7  -1    1.37    6.97   0
   2  -1  13  510.88   13.05   0
   2  -1  14    6.60    9.62   0
   2  -1  15  234.41    9.26   0
   2  -1  16  121.19    8.58   0
   2  -1  18    2.33    9.09   0
   2   6   1   39.71    9.19   0
   2   7   2   -8.57    7.60   0
   3   4   4   54.06    9.65   0
   3   5   4  171.27   10.44   0
   3   6   5   17.15    8.64   0
  -8  -3   4    2.96    8.50   0
  -7  -4   9   35.21    9.75   0
  -7  -3   3   33.98   10.75   0
  -6   4  -8    3.82    9.25   0
  -6   5  -8   22.15    8.90   0
  -5  -4   9   26.48    7.36   0
  -5   4  -8    3.36    9.65   0
  -5   5  -8   33.64    9.23   0
  -4  -4  10   86.01    7.64   0
  -4   2  -7 1124.23   16.19   0
  -3  -4  12  231.86    9.93   0
  -3  -4  13   25.57    7.37   0
  -3  -4  18   89.01    8.22   0
  -3   6  -7   33.69    7.20   0
  -3   7  -6   12.52    9.51   0
  -2  -3   6 1363.32   16.68   0
  -1  -3   9  531.97   12.14   0
  -1   6  -5   53.46    7.53   0
   0   2  -3   19.82   10.54   0
   0   4  -4  101.03    8.32   0
   0   5  -4    4.79    7.51   0
   0   8  -1    3.87    9.27   0
   1  -2  12   10.26    8.76   0
   1  -2  13   73.53    7.86   0
   1  -2  18    6.62    7.65   0
   1  -2  19   34.76    9.22   0
   1   5  -2  100.61    8.01   0
   1   8   1    3.26    7.73   0
   2  -1  12    4.82    9.18   0
   2  -1  19    3.73    8.88   0
   2   2   2   10.67   12.28   0
   2   3   1   -1.98   10.24   0
   3   3   5   75.84   13.56   0
   3   7   7   12.91   10.23   0
   4   5  13    6.64   14.24   0
  -8  -2   0   74.73   15.36   0
  -6  -4   8   39.56    7.48   0
  -6   2  -7   -2.14    8.32   0
  -5  -4   8   89.67    8.55   0
  -5   2  -7  163.63   10.84   0
  -4  -4   9   28.44    7.10   0
  -4  -3   3    4.43    9.68   0
  -4   6  -7   -0.80    8.78   0
  -3  -4  11  157.61    8.22   0
  -3  -3   4   24.00    9.66   0
  -3   4  -7   73.21    9.45   0
  -3   5  -7   45.59    7.53   0
  -2   3  -6  125.02   10.49   0
  -2   7  -5   32.54    7.62   0
  -1   3  -5  208.08    9.37   0
  -1   5  -5  213.38   10.67   0
   0   6  -3   17.42    8.96   0
   0   7  -2   21.42    9.08   0
   1  -2  11    1.48    9.19   0
   1  -2  21  104.30   10.14   0
   1   6  -1  124.12    9.58   0
   1   7   0    0.70    7.04   0
   2  -1  20   19.76    8.11   0
   2   0   6  175.48   13.99   0
   2   5   1  104.50   10.25   0
   2   7   3    7.15    8.95   0
   3   0  15    3.94    9.94   0
   3   0  16  735.24   15.31   0
   3   5   5    4.56   10.60   0
   3   7   8   15.38    9.82   0
   4   4  13    6.22   17.07   0
   4   5  14    9.47   15.18   0
  -8   2  -6   22.42   10.80   0
  -6  -4   7   65.18    9.41   0
  -6  -2  -1   67.55   12.44   0
  -6   1  -6   12.90   10.23   0
  -5  -4   7   24.55    9.31   0
  -5  -2  -1    1.85   11.85   0
  -5   1  -6  297.72   13.60   0
  -5   6  -7   94.38    8.20   0
  -4  -4   8  141.02    8.36   0
  -3  -4  10   -7.33    7.48   0
  -2  -4  14   13.49    7.31   0
  -2  -4  15   19.00    7.23   0
  -2  -4  16   78.03    7.91   0
  -2  -4  17   20.29    7.52   0
  -2   0  -3    0.71   15.54   0
  -2   4  -6  105.69    9.61   0
  -2   5  -6  233.99    8.74   0
  -1  -3   8    9.38    7.98   0
  -1   4  -5  172.36    8.80   0
   0  -3  13   74.75    9.26   0
   0  -3  14   45.06    7.46   0
   0  -3  15    6.30    7.16   0
   0  -3  16    7.63    6.90   0
   0  -3  17   11.51    7.54   0
   0  -3  18   43.02    7.57   0
   0  -3  19    3.98    8.81   0
   0   8   0   25.35    9.18   0
   1   8   2   19.22    7.79   0
   2   4   1   84.62    8.76   0
   2   6   2   26.73    7.47   0
   3   0  14  600.81   14.28   0
   3   0  18   51.09    9.23   0
   3   4   5   95.52   11.94   0
  -8  -3   3   10.97   10.29   0
  -8   1  -5   41.35   14.20   0
  -7  -4   7    3.89    9.70   0
  -7   3  -7  131.01   10.94   0
  -7   4  -7   66.83   10.34   0
  -6  -3   2   19.41    8.64   0
  -5  -3   2   61.99   10.00   0
  -4   3  -7   15.91    7.81   0
  -4   5  -7    2.71    6.61   0
  -3   2  -6   94.87    8.54   0
  -3   6  -6   -0.34    7.00   0
  -3   7  -5   81.12    8.12   0
  -2  -4  12  105.38    7.82   0
  -2  -4  13   71.07    7.54   0
  -2  -3   5   41.23    8.62   0
  -1  -2   3  178.79   11.22   0
  -1   2  -4   55.60   11.26   0
  -1   6  -4   89.59    7.71   0
  -1   7  -3  180.36    8.24   0
   0  -3  12  128.39    8.20   0
   0  -3  20   38.51    7.75   0
   0   5  -3   11.98    7.55   0
   1  -2  10   18.05    8.00   0
   1  -1   5  808.08   18.72   0
   1   5  -1  133.65    9.75   0
   1   7   1    5.13    8.50   0
   2  -1  10  139.62   10.77   0
   2   7   4    0.05    9.63   0
   3   0  13    3.60    9.25   0
   3   0  20   10.59   11.29   0
  -7  -3   2    1.48   10.76   0
  -6  -4   6    2.88    9.34   0
  -6   3  -7   17.58    9.50   0
  -6   4  -7   17.91    9.25   0
  -6   5  -7   19.62    7.64   0
  -5  -4   6    5.31    9.16   0
  -5   3  -7   90.22    9.73   0
  -5   5  -7    7.55    7.09   0
  -4  -4   7    5.01    7.15   0
  -4   6  -6   62.61    9.79   0
  -3  -2   0 1207.35   20.21   0
  -3   1  -5  161.39   10.95   0
  -2  -4  11   91.96    7.57   0
  -2   2  -5  566.35   14.86   0
  -2   7  -4    7.23    7.05   0
  -1  -3   7    4.01    7.72   0
  -1   1  -3  471.80   18.78   0
   0  -3  11   -1.71    7.83   0
   0   3  -3  337.44   10.44   0
   0   4  -3   92.64    8.72   0
   0   6  -2   19.20    9.44   0
   0   7  -1   51.45    7.35   0
   1  -2   9  111.20   10.84   0
   1   3  -1   23.68    8.69   0
   1   4  -1    5.50   10.04   0
   2   5   2   12.15    9.79   0
   2   6   3    9.27    9.20   0
   3   0  12    8.45   10.99   0
   3   1   8  996.85   32.33   0
   3   5   6   37.37   10.93   0
   3   6   7   34.41    9.00   0
   4   4  14    1.47   18.23   0
  -8   3  -6  190.60   11.57   0
  -7  -2  -1   62.77   15.54   0
  -5   4  -7   32.04    7.92   0
  -5   6  -6    6.03    9.51   0
  -4  -3   2   69.17   10.11   0
  -4   7  -5    8.35    7.46   0
  -3  -3   3  207.49    9.74   0
  -3   3  -6   11.17    9.51   0
  -3   5  -6   35.04    7.65   0
  -2  -4  10  581.60   10.62   0
  -2  -2   1 1595.05   22.39   0
  -1  -4  15   39.71    9.21   0
  -1  -4  16   88.92    7.83   0
  -1  -4  17    8.59    7.82   0
  -1  -4  18   92.00    7.67   0
  -1   5  -4  780.98   12.17   0
   0  -3  10  480.31   10.96   0
   0  -2   5   31.97    9.17   0
   0  -1   2 3182.14   35.59   0
   0   8   1   10.23    7.40   0
   2  -1   9  188.11   11.34   0
   2   7   5   24.35    8.81   0
   4   2  16    2.72   15.14   0
   4   2  17   37.71   16.26   0
   4   2  18    1.64   15.11   0
  -7   2  -6   45.17   11.52   0
  -6  -4   5   47.36    9.84   0
  -4  -5  14   -7.59    7.29   0
  -4  -4   6   57.85    7.86   0
  -4  -2  -1  218.92   16.00   0
  -4   2  -6   54.90   10.35   0
  -4   5  -6   49.95    9.42   0
  -3  -4   7   88.55    7.83   0
  -3   4  -6 1202.52   13.93   0
  -3   6  -5   27.97    7.32   0
  -3   7  -4   40.80    7.56   0
  -2  -4   9  282.71    9.33   0
  -2  -3   4    4.50    8.60   0
  -2   1  -4   89.42   12.31   0
  -2   6  -4    8.02    9.01   0
  -1  -3   6  137.95    9.14   0
  -1  -1   0 9535.39   70.40   0
  -1   3  -4  206.54    9.47   0
  -1   4  -4   97.92    8.59   0
  -1   7  -2   13.31    7.74   0
  -1   8   0    3.31    9.38   0
   0   7   0   -0.05    8.82   0
   1  -2   8  436.14   13.44   0
   2   3   2  829.50   16.90   0
   2   4   2  457.73   13.54   0
   3   0  11    3.03   11.15   0
   4   2  15  227.66   20.41   0
   4   4  15    1.20   19.46   0
  -7  -4   5    8.12    9.27   0
  -6   5  -6    5.32    9.47   0
  -5  -5  11   -2.84    9.85   0
  -5  -4   5   14.26    7.52   0
  -5   5  -6   11.10    9.05   0
  -4  -5  12  105.15    9.87   0
  -4  -5  13   19.31    8.73   0
  -3  -5  15   14.31    9.34   0
  -2   3  -5  195.22    9.85   0
  -2   4  -5  290.74    9.73   0
   0  -3   9  197.05    9.37   0
   0   2  -2    1.19   11.54   0
   0   6  -1    1.41    7.64   0
   0   8   2   34.92    8.61   0
   1  -3  16   17.32    8.73   0
   1  -3  17    7.90    8.83   0
   1  -3  18   43.08    9.35   0
   1  -3  19  134.47   10.42   0
   1   2   0  363.17   16.21   0
   1   5   0    2.89    7.54   0
   1   6   1  118.59    8.11   0
   2  -2  15  284.45   10.83   0
   2  -2  16    8.96    7.69   0
   2  -2  17   19.45    8.03   0
   2  -2  18    9.88    7.47   0
   2  -2  19    0.86    9.64   0
   2   5   3   77.11   10.69   0
   2   6   4    5.39    9.75   0
   3   3   6   13.71   11.90   0
   3   4   6 1239.02   20.06   0
   3   5   7   42.11   10.45   0
  -8  -3   2    3.41   11.87   0
  -7   3  -6    8.23    9.64   0
  -7   4  -6   21.80   10.39   0
  -6  -5  10    1.54    9.47   0
  -6  -3   1    4.72    8.62   0
  -6   2  -6   17.66    9.05   0
  -5  -5  10   58.17   10.19   0
  -5   2  -6    3.61   10.24   0
  -5   6  -5    7.65   10.48   0
  -4  -5  11   89.02    9.62   0
  -4  -4   5  111.11    9.77   0
  -4   3  -6  595.29   13.80   0
  -4   4  -6  112.19    8.45   0
  -4   6  -5    7.43    7.36   0
  -3  -5  13   20.21    9.44   0
  -3  -4   6   15.96    9.11   0
  -3   5  -5    7.90    9.53   0
  -3   7  -3   75.54   10.10   0
  -2  -4   8  306.85    9.80   0
  -1  -4  11  100.12    8.22   0
  -1   5  -3   32.79   10.39   0
  -1   7  -1   -3.21    7.76   0
   0  -3   8  758.32   14.22   0
   0   4  -2  563.34   13.65   0
   0   8   3   -3.74    9.91   0
   1  -3  15   92.65    7.93   0
   1  -3  20   36.60    8.15   0
   2  -2  13   43.13   10.12   0
   2  -1   8   37.88   10.88   0
   3   6   9   17.92   10.07   0
   4   2  14  189.72   23.30   0
   4   4  16   23.17   21.05   0
  -8   2  -5   41.39   11.10   0
  -7  -3   1   50.82   13.35   0
  -6  -5   9    9.94    9.73   0
  -6  -4   4   23.04    9.46   0
  -5  -5   9   -1.52    9.56   0
  -5  -4   4  467.19   12.77   0
  -5   3  -6   90.74   10.09   0
  -5   4  -6  452.12   11.05   0
  -4  -5  10    9.25    9.49   0
  -4   1  -5  225.48   14.24   0
  -3  -5  12   72.16    8.47   0
  -3  -3   2  121.92   11.42   0
  -3   6  -4    4.62    7.80   0
  -2   5  -4   11.97    8.15   0
  -2   6  -3    7.21    9.15   0
  -2   7  -2    0.76    7.87   0
  -1  -4  10    5.73    8.21   0
  -1  -3   5  638.45   12.88   0
  -1  -2   2  938.24   17.61   0
  -1   6  -2   43.31    7.97   0
   0  -4  16   21.15    9.60   0
   0  -4  17    6.56    9.31   0
   0  -2   4  279.65   14.34   0
   0   3  -2 3167.74   23.70   0
   0   7   1   49.22    7.69   0
   1  -3  13   56.22    7.98   0
   1  -2   7 2112.57   21.69   0
   1   3   0  145.31   12.39   0
   1   4   0   76.15    9.17   0
   2   6   5    8.90    9.94   0
   2   7   7   19.39   10.53   0
   3  -1  16    4.26    9.58   0
   3  -1  17   77.96    9.54   0
   3  -1  18    6.14    9.69   0
   3   0  10    3.28   11.78   0
  -7  -4   4   97.47   12.08   0
  -7   0  -4    5.85   15.41   0
  -4  -5   9   83.32    9.85   0
  -4  -3   1    3.68   10.05   0
  -4   5  -5  290.05    9.26   0
  -4   7  -3   11.08    7.71   0
  -3   2  -5   14.61    8.72   0
  -3   4  -5   98.07    8.30   0
  -2  -5  14    6.87    9.31   0
  -2  -5  15  126.35    8.27   0
  -2  -5  16    6.07    7.76   0
  -2  -4   7   93.33    8.51   0
  -2  -3   3   21.85    9.17   0
  -1  -4   9  724.83   13.59   0
  -1   8   2   55.43   10.11   0
   0  -4  14   24.63    7.88   0
   0  -4  15    8.54    7.44   0
   0   5  -1   -0.28    7.61   0
   0   6   0   60.33    8.29   0
   1  -3  12   40.50    8.01   0
   1  -1   4 1117.06   20.83   0
   1   1   1 1391.79   33.53   0
   1   5   1   59.87    8.19   0
   1   6   2   36.01    7.90   0
   1   7   4  151.78   10.38   0
   2  -2  12    3.61    7.86   0
   2   2   3 2055.73   31.34   0
   3  -1  15   92.02   10.14   0
   3  -1  20    5.99   10.18   0
   3   5   8   91.47   11.49   0
   3   6  10   86.96    9.99   0
  -6  -5   8   23.76    8.29   0
  -6   1  -5   75.82   12.84   0
  -6   5  -5    8.00    8.01   0
  -5  -5   8   55.11    8.18   0
  -5   5  -5   -3.36    7.31   0
  -5   6  -4    7.75    9.81   0
  -4  -4   4    8.46    7.86   0
  -4   0  -4   26.15   15.24   0
  -3  -5  10    8.03    7.22   0
  -3  -4   5   -0.68    7.68   0
  -3   3  -5   70.49    8.54   0
  -2  -5  13   12.31    7.33   0
  -2   2  -4  355.80   13.94   0
  -2   4  -4   14.13    8.11   0
  -2   7  -1   55.48    9.52   0
  -1   4  -3  127.24    9.14   0
  -1   7   0   10.44    7.12   0
   0  -4  13   74.95    8.06   0
   0  -3   7  103.27    8.83   0
   0   1  -1   32.05   13.24   0
   0   7   2   26.43    7.75   0
   1  -3  11  226.99    9.16   0
   2   0   5   -2.25   12.61   0
   2   5   4   11.52    8.42   0
   2   7   8   10.46    8.59   0
   3  -1  14  312.08   11.97   0
   3   4   7   61.48   10.75   0
   3   6  11   98.02   12.45   0
   4   1  17  136.63   15.40   0
   4   1  18   53.92   13.36   0
  -8  -2  -1   65.38   21.35   0
  -7   4  -5    3.12    9.80   0
  -6  -4   3   12.98   10.62   0
  -4  -5   8   24.82    8.47   0
  -4   4  -5  156.80   10.17   0
  -2  -5  12   38.67    7.56   0
  -2  -4   6    3.20    7.36   0
  -2   3  -4    4.42    8.74   0
  -2   6  -2   17.23    8.95   0
  -1  -5  17   24.24   10.10   0
  -1   3  -3  114.63    9.06   0
  -1   5  -2   43.11    8.39   0
   0  -4  12  144.97    8.83   0
   1   6   3   59.36    9.37   0
   1   7   5   58.48   10.11   0
   2  -1   7  261.75   13.46   0
   2   3   3  419.28   14.15   0
   2   6   6    8.10    9.87   0
   2   7   9   55.20   10.83   0
   3  -1  13  107.45   10.82   0
   3   2   7  170.16   23.42   0
   4   1  16  147.87   15.77   0
   4   1  19    9.14   12.21   0
  -8  -3   1   14.21   13.11   0
  -8   1  -4   15.71   12.44   0
  -7   2  -5   17.15    9.51   0
  -7   3  -5  162.13   11.13   0
  -6  -5   7   79.08    9.10   0
  -6   4  -5  113.82   10.41   0
  -5  -4   3   28.05    9.83   0
  -5   4  -5  135.76   10.44   0
  -4   2  -5    3.98   10.32   0
  -4   3  -5  105.21   11.06   0
  -3  -4   4  145.55   11.10   0
  -2  -5  11   85.38    7.98   0
  -2  -2   0  239.80   14.45   0
  -2   5  -3   83.86    8.45   0
  -1  -5  15    2.00    7.90   0
  -1  -5  16  156.57    8.68   0
  -1  -3   4    6.57    9.20   0
  -1   7   1    2.68    7.39   0
   0  -4  11  114.62    8.23   0
   0   4  -1    7.86    8.24   0
   0   7   3   14.61    9.33   0
   1  -2   6  422.71   12.52   0
   1   4   1    2.29    8.55   0
   1   5   2   42.48    9.75   0
   3  -1  12   27.05   10.50   0
   3   0   9   -1.58   12.04   0
   3   3   7   10.61   13.03   0
   3   5   9   -4.22    9.18   0
   3   6  12    2.46   10.86   0
   4   1  15   13.31   14.22   0
  -7  -4   3   -3.47    9.53   0
  -6  -3   0   16.95   11.65   0
  -6   2  -5   45.87   11.25   0
  -6   3  -5   24.49    9.98   0
  -6   5  -4    2.24    9.60   0
  -5   6  -3   71.81    9.74   0
  -4  -5   7    6.59    8.27   0
  -4  -4   3   20.72   10.66   0
  -4   6  -3   -5.04    7.28   0
  -3  -5   8    7.55    7.14   0
  -3  -3   1   23.62   10.45   0
  -3   4  -4   50.89    9.60   0
  -3   7  -1   23.96    7.55   0
  -2  -5  10   10.91    7.56   0
  -2  -3   2 1046.21   17.45   0
  -2   7   0    0.57    8.01   0
  -1  -4   7   20.18    8.12   0
   0  -4  10  738.60   11.81   0
   0   5   0   10.02    7.58   0
   1  -4  17   12.40    9.53   0
   1  -4  18   11.23    7.92   0
   1  -4  19   -1.05    8.08   0
   1  -3   9  261.88    9.93   0
   1   0   2  680.42   34.17   0
   2  -3  16   81.27    9.96   0
   2  -3  17   49.23    8.07   0
   2  -3  19   12.12    7.57   0
   2   4   4   12.82   10.56   0
   2   5   5  652.76   14.72   0
   2   6   7   11.40   10.00   0
  -8   3  -4   61.58   11.02   0
  -6  -5   6   27.22    8.28   0
  -6  -2  -2   29.77   16.62   0
  -6   0  -4    2.81   14.58   0
  -5  -5   6    4.85    7.72   0
  -5  -2  -2  707.00   24.50   0
  -5   2  -5  159.52   11.69   0
  -5   3  -5  206.70    9.53   0
  -5   5  -4    8.37    8.11   0
  -4   7  -1   16.21    8.18   0
  -3   1  -4  220.79   12.82   0
  -3   6  -2    0.59    7.46   0
  -2  -5   9   24.53    9.91   0
  -2   4  -3  229.63   11.57   0
  -2   6  -1   41.93    9.42   0
  -1  -5  12   14.09    7.75   0
  -1   4  -2   24.62    8.68   0
  -1   6   0   31.51    8.05   0
  -1   7   2   -6.69    9.50   0
   0  -2   3   21.54   11.48   0
   0   2  -1 2465.28   28.33   0
   0   3  -1   14.44    9.02   0
   1  -4  15   -3.63    7.58   0
   1  -4  16    8.22    7.45   0
   1   6   4   88.22    8.47   0
   2  -3  14  153.44   10.60   0
   2  -3  15   44.18    7.80   0
   3  -2  18   15.49   10.56   0
   3  -2  19   41.37   11.05   0
   3  -1  11  139.68   12.56   0
   3   4   8   14.25   11.48   0
   4   1  14   90.63   17.51   0
  -7  -3   0   -0.39   13.03   0
  -7   4  -4    2.52   10.01   0
  -5   0  -4   17.10   14.33   0
  -4  -5   6  157.03    9.32   0
  -4  -3   0   76.79   12.82   0
  -4   4  -4   57.48    9.98   0
  -3  -6  13   -0.08    9.93   0
  -3  -5   7    2.02    7.36   0
  -3   3  -4   11.38   10.41   0
  -3   7   0    9.34    8.22   0
  -2   5  -2    3.96    8.37   0
  -2   7   1   26.55    7.73   0
  -1  -5  11   -1.87    7.52   0
  -1  -4   6  445.85   12.39   0
  -1  -2   1   33.42   13.67   0
  -1   5  -1   68.56    8.80   0
   0  -5  17   15.31    9.26   0
   0  -4   9  189.09    9.71   0
   0   6   2   15.09    7.81   0
   1  -4  13    5.33    9.83   0
   1  -4  14    0.21    7.63   0
   1  -3   8    4.52   10.65   0
   1   2   1   67.20   14.24   0
   1   7   7    7.31    9.85   0
   2   6   8    8.82    9.67   0
   3  -2  16   30.17    9.92   0
   3  -2  17   82.51   10.71   0
   3  -2  20    6.78    8.41   0
   4   0  19    2.26   11.24   0
   4   3  15   -0.38   21.59   0
  -8   0  -3    4.30   14.28   0
  -7   5  -3    3.16    8.08   0
  -6  -5   5   75.79   11.68   0
  -6  -4   2   35.98    9.85   0
  -6   4  -4   -3.15    9.77   0
  -6   6  -2   -0.42    9.93   0
  -5  -5   5    5.77    9.52   0
  -5  -4   2  108.74   10.22   0
  -5   4  -4   50.64    9.46   0
  -5   6  -2   14.69    9.70   0
  -4  -6  11   42.85    8.69   0
  -4   5  -3   23.63    9.95   0
  -4   6  -2   14.59    7.78   0
  -3  -6  12    7.50    9.18   0
  -3  -4   3   34.07    8.20   0
  -3   2  -4   27.94   11.37   0
  -2  -5   8   29.40    7.64   0
  -2  -4   4   31.92   10.27   0
  -1  -5  10  124.03   10.07   0
  -1  -3   3  624.82   13.76   0
  -1   1  -2   65.22   16.65   0
  -1   3  -2  581.98   13.97   0
   0  -3   5  255.62   10.04   0
   0   4   0  477.42   13.69   0
   0   5   1    1.64    7.82   0
   1  -4  12   82.91   10.29   0
   1  -2   5  220.44   11.08   0
   1   5   3   24.32    8.30   0
   1   6   5   62.57   10.06   0
   2  -3  12   56.40    9.66   0
   2  -1   6   39.60   11.60   0
   2   5   6  227.07   11.74   0
   3  -2  15    7.88    9.74   0
   4   0  17    3.10   11.26   0
   4   0  18   18.78   11.51   0
  -7  -4   2   22.26   11.10   0
  -7   1  -4    3.36   10.90   0
  -7   3  -4   -4.02    9.81   0
  -6  -1  -3   12.50   22.43   0
  -6   5  -3   48.30    8.04   0
  -5   5  -3    4.71    6.90   0
  -4  -6  10   -0.50    8.17   0
  -4  -5   5   30.27   10.07   0
  -4   7   0   -1.41    8.08   0
  -3  -6  11    2.90    9.40   0
  -3  -5   6   72.20    7.84   0
  -3   6  -1   40.51    7.44   0
  -3   7   1   45.47    9.92   0
  -2  -6  14    9.48    8.37   0
  -2   1  -3  207.23   15.18   0
  -2   3  -3  404.32   11.73   0
  -2   6   0   -1.15    9.74   0
  -1   6   1  133.00    8.95   0
  -1   7   3   52.92    8.17   0
   0  -5  14    3.57    7.71   0
   0   6   3   15.82    9.13   0
   0   7   5   29.60    7.41   0
   1  -1   3  471.43   19.68   0
   1   7   8   12.76    9.90   0
   2   3   4    5.20   11.04   0
   3  -1  10    1.84   10.69   0
   3   5  11   26.82   11.60   0
   4   0  16  182.06   13.71   0
  -7   2  -4   16.08    9.73   0
  -4  -6   9   12.25    9.92   0
  -3   4  -3  469.54   11.28   0
  -3   5  -2   30.81    7.90   0
  -2  -6  13   -1.29    8.06   0
  -2  -5   7   89.50    8.83   0
  -2   2  -3 2117.23   23.39   0
  -2   7   2   14.81    8.20   0
  -1  -5   9  114.43    8.45   0
  -1   4  -1   -1.06   10.21   0
  -1   5   0   -0.53    8.27   0
   0  -5  12   12.42    9.35   0
   1  -4  11  119.35    8.89   0
   1  -3   7    3.88    8.81   0
   2  -3  11   42.68    7.98   0
   2   4   5  295.41   12.49   0
   2   6   9    6.13    7.37   0
   3  -2  13  111.15   10.62   0
   3   0   8  117.89   15.78   0
   3   4   9  145.20   12.69   0
   4   0  15    4.90   11.12   0
   4   1  13    4.54   15.01   0
  -9   0  -2   12.76   14.97   0
  -8   3  -3    0.74   10.66   0
  -7   4  -3   47.50   10.21   0
  -6   3  -4   -1.11    8.02   0
  -6   6  -1   30.10    8.33   0
  -5  -5   4    8.01    9.87   0
  -5   3  -4  133.35    9.55   0
  -5   6  -1   32.06    9.90   0
  -4  -2  -2   67.57   17.06   0
  -4   1  -4  153.96   12.14   0
  -4   2  -4   44.78   11.00   0
  -4   6  -1   14.33    7.74   0
  -3  -5   5  232.79   10.82   0
  -2  -6  12   10.83    7.65   0
  -2  -3   1  124.60   12.33   0
  -1   6   2   44.20   10.23   0
   0  -5  11  150.52    9.92   0
   0  -4   7  902.35   13.69   0
   0  -3   4  214.02   11.65   0
   0   7   6   17.95    7.79   0
   1   5   4  802.83   15.20   0
   1   6   6    7.71    8.22   0
   2  -4  17    8.45   10.09   0
   2   5   7    3.59    9.81   0
   3  -2  12   39.63   10.68   0
   3   3   8  246.69   16.50   0
   3   5  12   11.97   11.21   0
  -7  -5   4    9.78   11.46   0
  -6  -4   1    4.54   10.74   0
  -6   1  -4    6.60   11.18   0
  -6   4  -3   13.76    9.91   0
  -6   5  -2    5.26    9.32   0
  -5  -4   1   25.14   10.94   0
  -5   5  -2   62.58    9.59   0
  -4  -6   8   69.77    8.51   0
  -4  -5   4   44.27   10.16   0
  -4   4  -3    5.49    7.69   0
  -4   5  -2   24.14    8.22   0
  -3  -6   9   22.37    7.68   0
  -3  -4   2   -3.37    9.86   0
  -3  -3   0   15.44   10.67   0
  -3   6   0   -3.89    7.71   0
  -3   7   2   41.09    8.40   0
  -2  -6  11   31.39    8.02   0
  -2   6   1   16.44    7.60   0
  -2   7   3   14.08    7.54   0
  -1  -6  14   -1.34    8.07   0
  -1  -5   8   16.86    7.80   0
   0  -2   2    4.10   15.14   0
   0   3   0   -1.49    9.18   0
   0   5   2   -0.26    7.78   0
   1  -5  17   10.36    7.96   0
   1   3   2  619.72   16.01   0
   1   7  10    9.16   10.29   0
   2  -4  15   12.38    9.29   0
   2  -4  16   16.87    7.73   0
   2  -3  10  100.46    8.68   0
   2  -2   7 2106.31   22.38   0
   2   2   4  361.19   18.58   0
   3  -3  18   19.83   10.71   0
   3  -1   9   36.36   13.22   0
   4  -1  18   43.46   11.18   0
   4  -1  19   18.77   11.62   0
   4   0  14 1660.41   25.00   0
  -8  -3   0   84.18   17.56   0
  -8   1  -3   26.60   11.53   0
  -8   2  -3   84.71   10.37   0
  -5  -6   7   19.29    8.04   0
  -5  -3  -1  161.97   14.29   0
  -5   1  -4  181.93   12.32   0
  -4   7   2   -1.34    8.44   0
  -3  -6   8   72.44    9.85   0
  -2  -6  10   22.44    8.20   0
  -1  -6  13   15.69    7.69   0
  -1  -4   4  111.84   11.27   0
  -1  -3   2  356.68   12.18   0
   0  -4   6   19.79   10.48   0
   0   4   1   -1.76    8.99   0
   0   7   7   -0.29    7.80   0
   1  -5  15    4.96    7.66   0
   1  -3   6   37.22    9.38   0
   1  -2   4   57.82   10.50   0
   1   6   7   80.06   11.13   0
   2   6  11    7.33   10.51   0
   3  -3  16   95.86   10.47   0
   3  -3  17   14.87    8.29   0
   3  -2  11   19.52   10.99   0
   3   4  10   33.92   12.60   0
   3   5  13    7.50   10.96   0
   4  -1  17  136.50   11.34   0
  -9   1  -2   22.63   12.55   0
  -8  -1  -2   14.53   17.86   0
  -7  -4   1   13.55   12.56   0
  -7   5  -1    4.50   10.18   0
  -6  -5   3   37.56   11.88   0
  -6  -3  -1   37.83   13.03   0
  -6   6   0    7.79    8.00   0
  -5  -5   3   29.93   10.14   0
  -5   6   0    9.12    7.73   0
  -4  -6   7    7.75    7.80   0
  -4  -4   1   40.79   11.10   0
  -3  -5   4  222.94   11.14   0
  -3   4  -2  132.64    9.14   0
  -3   7   3   16.17    7.80   0
  -2  -6   9   23.70    9.88   0
  -2   3  -2  831.90   15.71   0
  -2   5   0    8.82    8.64   0
  -1   5   1  138.50    9.58   0
  -1   6   3  468.25   10.89   0
   0  -5   9  185.65   10.81   0
   0   7   8   14.90   10.29   0
   1  -5  13    4.65    9.35   0
   2  -4  13    3.02    7.58   0
   2  -3   9   11.18    8.23   0
   2  -1   5  167.37   13.94   0
   2   4   6  110.47   11.45   0
   2   5   8   58.30   10.69   0
   4  -1  16  143.88   11.17   0
   4   0  13    2.34   12.58   0
  -7   4  -2   33.45    8.28   0
  -6   3  -3   32.05    9.91   0
  -6   5  -1    0.53    9.55   0
  -5  -6   6   20.23    7.96   0
  -4  -5   3   14.18    9.66   0
  -4  -3  -1   97.77   13.09   0
  -4   3  -3  255.20   11.56   0
  -4   5  -1    9.02    8.13   0
  -4   7   3   31.30   10.33   0
  -3  -6   7   12.58    9.71   0
  -3   0  -3    1.85   13.64   0
  -3   2  -3   48.93   12.06   0
  -2  -2  -1  638.74   20.11   0
  -2   4  -1   95.13    9.14   0
  -1   4   0   68.11    9.47   0
  -1   7   6   25.64    7.74   0
   0   2   0 2103.27   27.44   0
   0   5   3    5.70    8.21   0
   0   6   5    7.09    7.41   0
   1  -5  12   26.35    9.58   0
   1  -4   8  145.96    9.57   0
   1   6   8   -2.07    9.95   0
   2  -4  12   38.23    7.91   0
   2   3   5  192.94   14.23   0
   2   6  12    5.55   10.62   0
   3  -3  14   45.74    8.48   0
   3   5  14   -2.02   11.93   0
   4  -1  15   15.99    9.59   0
   4   1  12   22.33   19.26   0
   4   3  16   27.85   20.41   0
  -9  -1  -1   69.77   19.60   0
  -8   3  -2  120.27   11.40   0
  -7  -5   3    6.53   10.09   0
  -7   0  -3    0.45   14.32   0
  -7   2  -3   52.74   10.21   0
  -6   6   1   45.39   10.10   0
  -5  -1  -3  258.33   30.34   0
  -5   3  -3   28.65   10.02   0
  -5   5  -1   11.38    7.81   0
  -4  -6   6  100.46    8.72   0
  -4   6   1   11.68    7.62   0
  -3   7   4    7.52    8.14   0
  -2  -6   8   63.03    7.96   0
  -2  -4   2    3.58    8.58   0
  -2   7   5    4.90    7.76   0
  -1  -6  10   27.18    8.27   0
  -1  -5   6  217.74    9.34   0
  -1  -2   0  365.42   16.97   0
   0  -6  13   58.12    9.64   0
   0  -5   8   73.67    8.68   0
   0  -4   5    6.18    8.55   0
   0  -3   3  352.91   11.31   0
   0   7   9   26.78   10.31   0
   1  -3   5  222.16   12.25   0
   2  -4  11  212.55   10.74   0
   3  -3  13   46.23   10.14   0
   3  -2  10   45.04    9.46   0
   3   5  15    7.54   13.40   0
   4  -1  14   81.92   11.84   0
  -7  -3  -1   -0.05   15.90   0
  -5  -6   5  106.71   11.48   0
  -5   4  -2   42.96    8.49   0
  -5   6   1    2.50    7.78   0
  -4   7   4    3.67    9.99   0
  -3  -6   6  112.80   10.55   0
  -3  -5   3   13.11    9.50   0
  -3  -4   1    3.20    8.62   0
  -3   1  -3   77.53   12.17   0
  -3   5   0    6.56    8.02   0
  -3   6   2   18.20    8.03   0
  -2  -5   4   25.12    9.34   0
  -2   6   3    8.44    9.77   0
  -1  -6   9   27.95    9.60   0
  -1  -4   3   21.40    8.91   0
  -1   5   2   93.22    9.21   0
   0  -6  12    2.91    8.10   0
   0   4   2  547.37   12.64   0
   0   6   6  106.87    8.59   0
   1  -5  11   -0.51    8.00   0
   1  -4   7   21.01   10.64   0
   1   2   2  192.73   15.88   0
   1   4   4   91.77   11.13   0
   1   5   6  152.78   12.02   0
   2   0   4  837.21   28.05   0
   2   5   9  428.79   13.24   0
   2   6  13   51.47   10.01   0
   3  -3  12    0.12   10.35   0
   3  -1   8  990.49   18.74   0
   3   3   9    6.96   13.19   0
   3   4  11    6.09   10.71   0
   4  -2  17   49.91   10.93   0
   4  -2  18    3.68   10.13   0
   4   0  12    0.93   12.79   0
  -8   2  -2   34.32   10.20   0
  -7   1  -3   40.96    9.77   0
  -7   4  -1   30.26    9.71   0
  -6  -5   2    4.04   11.05   0
  -5  -5   2  258.71   12.00   0
  -5  -4   0   11.24   11.08   0
  -4  -6   5    9.46    9.67   0
  -4   2  -3  797.36   16.06   0
  -4   5   0   15.27   10.26   0
  -3   4  -1   17.22    8.65   0
  -3   7   5   23.76    7.50   0
  -2   2  -2    4.57    9.65   0
  -1  -5   5  162.93   10.64   0
  -1  -3   1   28.74   12.60   0
  -1   2  -1   75.56   12.63   0
   0  -6  11   82.04   10.49   0
   0  -5   7    3.24    8.17   0
   0   3   1   14.36    9.39   0
   0   5   4    4.96    9.97   0
   1   6   9   62.53    8.67   0
   2  -5  15   -2.89   10.52   0
   2  -5  16   12.61    8.09   0
   2  -4  10  258.36    9.86   0
   2   4   7  674.24   15.52   0
   3  -4  17   35.89   10.17   0
   3  -2   9   16.86   10.63   0
   3   0   7    7.17   14.34   0
   4  -2  16   13.86    9.90   0
   4  -1  13   -2.63   10.98   0
  -6  -4   0    4.88   10.80   0
  -6   6   2    0.54    7.99   0
  -5   2  -3  394.86   14.10   0
  -5   5   0   13.59    7.36   0
  -5   6   2   49.17    8.29   0
  -4  -5   2    6.80    9.60   0
  -4  -4   0  142.67   12.02   0
  -4   7   5   40.33    9.94   0
  -3  -3  -1  541.68   16.48   0
  -3  -2  -2  237.92   17.39   0
  -2   4   0   52.46   11.01   0
  -1  -6   8    9.52    7.65   0
  -1   4   1    5.71    8.93   0
  -1   6   5  118.21    8.67   0
  -1   7   8   16.87    8.33   0
   0   6   7    9.44   10.14   0
   0   7  11   52.66   10.71   0
   1  -2   3  242.28   12.60   0
   1   3   3  106.59   11.12   0
   2  -5  14    5.47    7.95   0
   2  -3   7   23.93    8.76   0
   2   5  10   17.87   10.07   0
   3  -4  15    0.13    9.44   0
   3  -4  16   -1.42    8.00   0
   3  -3  11  174.79   10.75   0
   4  -2  15  213.04   11.60   0
   4   3  17  121.55   21.80   0
  -8   1  -2    6.58   11.75   0
  -8   3  -1   16.36   10.91   0
  -7  -5   2   98.29   13.03   0
  -6   3  -2  173.83   11.32   0
  -6   4  -1  125.83    9.25   0
  -5  -6   4    8.39   10.52   0
  -5   4  -1   -0.45    9.48   0
  -4   3  -2  143.46   11.24   0
  -3  -6   5  253.71   10.14   0
  -3   5   1   17.61    8.04   0
  -3   6   3  490.04   10.60   0
  -3   7   6    2.78    7.88   0
  -2  -7  10   -1.62    8.06   0
  -2  -6   6   83.13    7.86   0
  -2  -5   3  157.67   10.31   0
  -2   3  -1   10.67    9.36   0
  -2   7   7    5.87    7.81   0
  -1  -1  -1 1421.60   35.47   0
  -1   3   0  147.96    9.98   0
  -1   5   3   17.53    8.30   0
  -1   7   9   12.76   10.26   0
   0  -6  10    2.62    8.14   0
   0  -5   6  551.40   13.42   0
   0  -2   1 2492.04   27.24   0
   1  -6  14    0.65    8.05   0
   1  -5   9   63.57    8.37   0
   1  -3   4  202.14   11.58   0
   1  -1   2   59.45   16.59   0
   1   5   7  101.24   10.87   0
   2  -5  13    1.99    8.28   0
   2  -4   9  183.60    9.39   0
   3  -4  14   -1.46    9.73   0
   3   2   8  265.21   22.18   0
   3   4  12    9.63   10.91   0
   4  -2  14  187.79   13.01   0
  -9   0  -1    6.29   14.34   0
  -9   1  -1   74.05   11.17   0
  -8   0  -2  245.19   16.22   0
  -6   0  -3    2.47   13.02   0
  -6   1  -3   17.90   10.04   0
  -6   5   1   36.43   10.00   0
  -6   6   3    4.58    8.21   0
  -5   3  -2   61.03    8.66   0
  -5   6   3  138.13   10.74   0
  -4   1  -3  251.72   12.96   0
  -4   5   1  199.59   11.06   0
  -4   6   3   13.91    8.19   0
  -3  -5   2  213.42   11.61   0
  -2  -4   1   97.14    9.35   0
  -2  -1  -2 2832.64   61.31   0
  -2   5   2    5.82    8.74   0
  -1  -6   7    4.91    7.93   0
  -1  -5   4  774.33   12.78   0
  -1  -4   2   43.97    9.13   0
  -1   6   6   23.46    9.25   0
   0  -6   9   22.43    8.15   0
   0  -3   2 3028.77   23.58   0
   0   4   3   91.31   11.59   0
   0   5   5  963.66   15.03   0
   0   6   8   53.87   10.20   0
   1   4   5  177.07   11.82   0
   1   6  11   49.46   10.50   0
   2  -5  12   21.20    7.25   0
   2   5  11  172.21   12.31   0
   3  -3  10    7.47    9.84   0
   4  -1  12   26.75   10.16   0
  -7  -4   0   51.37   14.02   0
  -7   2  -2  382.34   13.04   0
  -7   4   0   47.29    8.24   0
  -5  -5   1  120.12   11.82   0
  -5   1  -3  256.94   13.29   0
  -5   5   1  111.11    8.33   0
  -3  -6   4  152.18   11.25   0
  -3  -4   0    8.35   10.89   0
  -3   4   0   13.57    9.94   0
  -3   7   7    7.04    8.03   0
  -2  -6   5    7.28    8.11   0
  -2   6   5   15.60    9.61   0
   1  -6  12    2.89    7.87   0
   2  -5  11  173.06   10.44   0
   2  -4   8  183.32   10.90   0
   2  -3   6  112.76   11.70   0
   2  -1   4   88.53   13.44   0
   2   3   6  114.01   12.14   0
   2   4   8  180.11   12.29   0
   3  -1   7   38.36   11.05   0
   4  -3  16   34.64   10.90   0
   4  -3  17  133.17   11.59   0
   4  -2  13   50.35   10.06   0
   4   0  11    2.56   12.81   0
  -8   2  -1   68.41   11.19   0
  -7   3  -1    1.18    7.87   0
  -7   5   2   96.85    8.93   0
  -6   4   0    3.80   10.21   0
  -5  -6   3  145.16   11.81   0
  -4  -5   1  210.84   11.07   0
  -4   0  -3    9.45   14.13   0
  -4   6   4  187.28   10.76   0
  -3  -7   7    9.56    8.22   0
  -3   3  -1  552.24   14.23   0
  -3   5   2  206.91    9.37   0
  -3   7   8   15.33    9.59   0
  -2  -7   8   17.54    8.19   0
  -2   4   1   97.48   10.69   0
  -2   7   9    0.02    7.19   0
  -1  -7  10   35.96    8.24   0
  -1  -6   6   26.36    7.93   0
  -1   1  -1 1355.75   25.79   0
  -1   4   2   45.07   11.02   0
  -1   5   4  789.57   14.20   0
   0  -6   8   44.72    8.17   0
   0  -4   3   96.57    9.30   0
   0   6   9   18.77   10.37   0
   1  -6  11   63.36    8.43   0
   1  -4   5  175.53    9.76   0
   1   5   8  117.42   11.34   0
   1   6  12    5.48   10.45   0
   3  -4  12    1.72    8.07   0
   3  -3   9   17.37   10.18   0
   3   3  10    4.18   12.83   0
   3   4  13    2.63   11.57   0
  -6   2  -2   24.53   10.50   0
  -6   5   2   15.31    7.88   0
  -5  -3  -2   63.67   14.54   0
  -5   0  -3    3.61   13.92   0
  -5   4   0    1.54    7.77   0
  -5   6   4    3.38    8.08   0
  -4  -6   3    2.74    7.96   0
  -4   4   0  143.24    9.00   0
  -4   5   2   20.46   10.11   0
  -2  -5   2    6.46    8.42   0
  -2   7  10   -4.59    9.89   0
  -1  -7   9    9.05    7.69   0
  -1  -5   3   18.28   10.28   0
  -1   6   7   11.55    8.09   0
   0   2   1 2474.60   29.26   0
   0   5   6  542.66   12.83   0
   1  -6  10   -0.99    8.21   0
   1  -5   7  110.33    9.08   0
   1   6  13   18.79   11.07   0
   2  -5  10   20.41    7.81   0
   2   2   5  555.94   19.97   0
   3  -5  15    4.48   10.09   0
   3  -4  11   11.59    9.24   0
   4  -3  14    1.66   10.11   0
   4  -2  12   -2.27    9.86   0
   4  -1  11   10.40   10.32   0
  -7   1  -2    0.46   10.74   0
  -7   4   1   17.32   10.29   0
  -7   5   3   10.22   10.21   0
  -6   3  -1   47.70    8.33   0
  -5  -4  -1   -3.09   10.60   0
  -5   2  -2  708.72   15.87   0
  -5   3  -1  159.36   10.86   0
  -5   5   2  283.71    9.57   0
  -4  -3  -2  152.89   15.01   0
  -4   2  -2   69.93   11.09   0
  -4   6   5    7.19    9.79   0
  -3  -7   6    0.67    8.14   0
  -3  -5   1   19.63    9.73   0
  -2  -7   7   -4.36    8.04   0
  -2  -6   4  485.59   11.26   0
  -2  -3  -1   -0.24   11.33   0
  -2   0  -2 2002.27   43.19   0
  -2   3   0  276.47   12.36   0
  -2   6   6   72.36    8.10   0
  -1  -6   5  128.69   10.49   0
   0  -7  11   58.34    8.84   0
   0  -6   7   14.02    7.90   0
   0   4   4   99.34   11.34   0
   0   6  10   12.41    9.77   0
   1  -3   3  116.87    9.76   0
   1  -2   2  201.69   15.31   0
   1   1   2   62.53   18.85   0
   1   3   4  197.08   11.38   0
   1   4   6 1111.67   17.70   0
   1   5   9   62.30   10.50   0
   2  -4   7  686.99   12.32   0
   2   5  13    3.76   11.04   0
   3  -2   7  170.46   12.16   0
   3   4  14    1.97   12.67   0
  -7  -5   1    6.01   11.87   0
  -6  -4  -1  129.17   14.27   0
  -5   6   5   97.23    8.53   0
  -4  -7   5   27.99    8.58   0
  -4  -4  -1  338.41   13.41   0
  -3   4   1    3.04    8.58   0
  -2  -4   0   55.91    9.16   0
  -1  -7   8   19.40    8.04   0
  -1  -4   1   13.14    8.86   0
  -1   3   1   23.93    8.95   0
  -1   6   8   10.97    7.76   0
   0  -7  10   51.52    8.90   0
   0  -5   4    3.39    8.31   0
   0  -3   1    9.59   11.31   0
   1  -6   9   49.06    8.85   0
   1  -5   6  144.19    9.28   0
   1  -4   4   88.34    9.20   0
   2  -6  13   45.12    8.04   0
   2  -5   9  419.93   10.83   0
   2  -2   4  352.56   14.46   0
   3  -5  13    7.29    9.56   0
   3  -4  10   29.71    8.03   0
   3  -3   8  249.75   11.89   0
   4  -3  13    2.94   10.33   0
   4  -2  11   86.55   10.75   0
  -9   1   0    2.10    9.45   0
  -8   1  -1   14.08    9.16   0
  -8   3   1   20.44   10.22   0
  -7   2  -1   62.25   10.77   0
  -7   3   0    3.38    8.65   0
  -6  -6   2    4.79   11.76   0
  -6  -3  -2  178.78   18.66   0
  -6   4   1   12.95    7.32   0
  -6   5   3   37.74    8.11   0
  -5  -5   0    2.37   11.13   0
  -4  -6   2   19.54    9.53   0
  -4   5   3    7.52    7.68   0
  -3  -7   5   29.90    8.45   0
  -3   6   6  109.01    8.73   0
  -2  -7   6   -2.14    8.00   0
  -2  -6   3   16.87    9.01   0
  -2   5   4   24.07    8.18   0
  -1  -2  -1   73.22   14.56   0
  -1   4   3   14.61   10.87   0
   0  -6   6  108.93    8.72   0
   0  -4   2  551.37   12.46   0
   0   5   7   10.16    8.06   0
   0   6  11   88.55    8.22   0
   1   2   3  254.58   15.53   0
   2  -4   6  106.76   10.69   0
   2   3   7   18.85   12.73   0
   2   5  14    1.70    9.95   0
   3   4  15   12.42   12.63   0
   4  -4  15   13.93    9.26   0
   4  -4  16   28.91    8.69   0
   4  -3  12  178.24   11.57   0
   4  -1  10  117.96   13.17   0
  -8   2   0   67.22   10.71   0
  -7   0  -2    0.95   11.46   0
  -7   4   2   17.50    9.77   0
  -5   4   1   18.99    7.67   0
  -4  -5   0   16.63    9.83   0
  -4   6   6  101.55    9.02   0
  -3  -6   2   10.87   10.13   0
  -3  -4  -1   11.22   10.16   0
  -3   1  -2  328.70   14.79   0
  -2  -5   1    9.85    8.14   0
  -1  -6   4   98.05    8.69   0
  -1  -5   2   88.97    8.56   0
   0   6  12   -0.85    9.42   0
   1  -5   5  214.94   11.78   0
   2  -6  11    0.51    7.87   0
   2   5  15    9.17   11.33   0
   3  -5  12    8.71    7.72   0
   3  -4   9  131.18    8.75   0
   3  -1   6  373.87   14.24   0
   3   3  11  182.06   14.51   0
   4  -4  14    9.88    9.90   0
   4   0  10  377.38   17.65   0
   4   2  14  175.90   23.94   0
   5  -1  18   -6.07   12.07   0
  -9   0   0   20.52   13.80   0
  -7  -1  -2    6.97   16.00   0
  -6  -5   0    7.77    9.35   0
  -6   1  -2   56.93   10.77   0
  -6   3   0   14.59    8.06   0
  -6   5   4   50.55    8.37   0
  -4   6   7   13.66    9.70   0
  -3  -7   4   14.29    9.72   0
  -3  -5   0   13.02   10.00   0
  -3  -3  -2    9.66   10.76   0
  -3   3   0    9.41    9.01   0
  -3   5   4  193.91    9.19   0
  -3   6   7   19.95    7.90   0
  -2  -7   5   10.30    7.98   0
  -2   5   5   91.62   10.00   0
  -2   6   8   61.62    7.94   0
   0  -7   8   15.36    7.80   0
   0  -6   5   13.92    7.58   0
   0  -5   3   13.44    8.55   0
   0  -2   0 2132.11   25.83   0
   0   3   3  352.65   14.51   0
   0   4   5    5.34   10.32   0
   0   5   8   83.17   10.41   0
   1  -6   7   85.65    8.21   0
   1   4   7   21.01   10.73   0
   2  -6  10   10.04    8.26   0
   2   4  10  255.16   12.08   0
   3  -5  11   37.27    7.51   0
   3  -3   7   18.50    8.00   0
   3   4  16    0.63   10.84   0
   4  -3  11   84.47   10.56   0
   4  -2  10   56.11   11.10   0
   5  -1  17  206.09   14.08   0
   5   0  18   11.79   14.61   0
  -8   0  -1   -1.76   11.02   0
  -7   3   1   56.73   10.24   0
  -6   2  -1   65.82   10.46   0
  -6   4   2   35.06    8.01   0
  -5   3   0   53.31    8.59   0
  -5   6   7   27.10    8.26   0
  -4   3   0   87.48    8.73   0
  -4   5   4   44.08    8.33   0
  -3   2  -1   30.57    9.77   0
  -3   4   2    7.62    8.09   0
  -3   6   8   79.75   10.20   0
  -2  -6   2  186.99   10.53   0
  -2  -2  -2    6.59   11.66   0
  -2   6   9   19.87    9.20   0
  -1  -6   3  468.98   12.06   0
   0   6  13   51.31    8.33   0
   1  -7  10   12.43    8.14   0
   1   3   5  229.57   12.71   0
   2  -5   7    9.50    8.05   0
   2  -4   5  285.61   10.34   0
   2  -3   4    1.38    9.09   0
   3  -5  10  367.05   11.30   0
   3  -4   8   12.85    7.85   0
   3  -2   6   91.04    9.50   0
   3   4  17   30.35   13.47   0
   4  -4  13   14.33    7.84   0
   5  -1  16    3.28   12.19   0
   5   0  17    2.43   15.49   0
  -9  -1   0    6.89   14.47   0
  -8  -2  -1   64.47   21.47   0
  -8   3   2   12.43   10.02   0
  -7  -4  -1   26.26   14.75   0
  -7   4   3   -0.66    7.88   0
  -6   5   5   77.05    9.83   0
  -5  -6   1    7.72    9.58   0
  -5   2  -1    0.23   10.94   0
  -4  -7   3   36.67    9.99   0
  -4  -6   1    6.99    8.11   0
  -4   2  -1  212.22   12.05   0
  -3   5   5  235.54   10.68   0
  -2  -7   4   20.82    7.47   0
  -2  -4  -1   96.38   10.85   0
  -2   3   1  120.83    9.12   0
  -2   4   3   47.84    8.55   0
  -1  -7   5    2.30    9.95   0
  -1  -5   1  138.22    9.97   0
  -1   3   2  334.15   11.18   0
  -1   5   7  141.07   10.66   0
  -1   6  11   27.47    7.71   0
   0  -7   7    7.21    7.70   0
   0  -6   4   93.83    9.97   0
   0  -4   1    2.20   10.69   0
   0   6  14   16.38    8.18   0
   1  -7   9   19.15    8.08   0
   1  -6   6   15.57    7.14   0
   1  -5   4  780.37   12.81   0
   2  -6   9   -1.01    7.27   0
   2  -1   3  217.50   15.35   0
   2   4  11  210.22   12.81   0
   4  -4  12   18.14    9.89   0
   4  -3  10  261.65   11.81   0
   5  -2  16   18.98   10.58   0
  -9   1   1   10.43    9.98   0
  -8  -1  -1   16.50   13.74   0
  -7  -5   0    0.40   13.31   0
  -7   1  -1   38.59    9.54   0
  -7   2   0  135.00   10.93   0
  -6  -6   1   37.96   10.22   0
  -3  -7   3   14.46    7.63   0
  -3  -6   1   44.57    8.55   0
  -3   6   9   29.48    7.92   0
  -1  -3  -1 1674.30   21.43   0
  -1   6  12   15.87    9.52   0
   0  -7   6   16.21    9.19   0
   0  -5   2    7.81   10.01   0
   1   4   8  165.43   12.00   0
   1   5  12   20.52    9.84   0
   2  -6   8    0.02    9.03   0
   2  -5   6  233.40    9.21   0
   2  -2   3 2174.07   22.21   0
   3  -5   9    4.20    7.14   0
   3  -4   7   62.34   10.03   0
   4  -5  14    9.74   10.16   0
   4  -2   9   51.35   10.77   0
   5  -2  15    8.77   11.32   0
   5  -1  15  103.57   12.39   0
  -8   1   0   20.30    9.69   0
  -6   0  -2  249.50   15.27   0
  -5  -5  -1   11.62   10.79   0
  -5  -4  -2   46.84   12.58   0
  -4  -5  -1    4.57    9.38   0
  -4  -4  -2  693.34   16.89   0
  -4   6   9   12.42    7.34   0
  -3   3   1   22.87   10.71   0
  -3   4   3   40.46   10.55   0
  -2   2   0  234.12   13.31   0
  -2   6  11   42.17    9.42   0
  -1  -6   2   38.98    9.81   0
  -1   6  13   23.30    9.84   0
   0  -3   0    1.56    9.02   0
   0   2   2    2.33   14.20   0
   0   4   6   23.28    8.31   0
   1  -7   8   14.46    7.84   0
   1  -6   5   51.15    9.45   0
   1  -2   1   82.94   12.29   0
   1  -1   1 1350.72   27.09   0
   1   5  13    3.00    9.63   0
   2  -4   4   15.24    9.92   0
   2   3   8  358.99   13.66   0
   3  -6  11   90.94    9.79   0
   3   2   9   17.98   15.32   0
   3   3  12    5.21   11.19   0
   4  -5  13    3.50    9.88   0
   4  -4  11   27.81    8.46   0
   5  -3  16   23.11   10.23   0
   5   0  16   65.10   15.70   0
  -8   3   3   11.26    9.70   0
  -7   3   2    7.53    9.65   0
  -7   4   4   89.94    8.44   0
  -6   5   6   19.99    7.76   0
  -5   3   1  181.03   10.39   0
  -5   4   3   23.39    7.96   0
  -5   5   6    3.11    9.05   0
  -4   4   3   15.18    7.62   0
  -4   6  10   13.43    9.57   0
  -3   6  10   18.58    7.62   0
  -2  -7   3   16.93    7.40   0
  -2  -6   1   16.40    7.57   0
  -2  -3  -2  855.33   17.12   0
  -2   1  -1 9183.22   53.10   0
  -1  -7   4   16.08    7.91   0
  -1   4   5    7.42   10.12   0
  -1   5   8   11.49    7.65   0
  -1   6  14    1.03    9.88   0
   0  -7   5   24.96    9.47   0
   0  -6   3   11.86    8.01   0
   1  -7   7    4.34    9.68   0
   1  -5   3   30.37    8.90   0
   1  -4   2   31.54    8.51   0
   2  -6   7   13.78    7.49   0
   2  -3   3  417.90   11.80   0
   2   4  12   33.54    9.27   0
   3  -2   5   11.55   10.73   0
   5  -3  15  149.48   11.59   0
   5  -1  14   15.85   11.23   0
  -6  -5  -1    7.62   10.71   0
  -6   2   0  205.60   11.34   0
  -4  -6   0   17.07    9.59   0
  -4  -2  -3  817.43   33.40   0
  -4   5   6  147.97    8.43   0
  -3  -7   2   41.66    8.05   0
  -3  -4  -2  117.44   10.90   0
  -2   4   4   22.06    8.31   0
  -2   6  12    7.87    7.51   0
  -1  -5   0    0.23    9.41   0
  -1   2   1   36.74   11.99   0
   0   3   4  193.96   11.04   0
   1  -3   1 1716.69   17.96   0
   1   4   9  367.65   13.18   0
   1   5  14   -2.25    9.10   0
   2  -7   9   68.02   10.52   0
   3  -4   6 1185.19   14.27   0
   3  -1   5  159.43   11.71   0
   4  -5  12    6.36    7.66   0
   4  -2   8   60.06   10.77   0
   4   0   9    5.99   14.56   0
   5  -3  14    9.06   10.30   0
   5   0  15    3.49   16.14   0
  -9   0   1    1.99   11.57   0
  -8   2   2    5.97   10.26   0
  -7   2   1    2.23    9.63   0
  -6  -6   0    8.94   11.28   0
  -6  -4  -2  145.52   15.55   0
  -6   1  -1  832.18   16.58   0
  -6   3   2   13.24    9.40   0
  -6   4   4   21.33    7.63   0
  -4   6  11   50.74    8.18   0
  -3  -6   0    3.19    8.21   0
  -3   2   0 1275.42   18.58   0
  -3   4   4  150.10   10.62   0
  -3   5   7    9.66    7.74   0
  -3   6  12    7.46    7.47   0
  -2   3   2 1052.29   14.76   0
  -1  -7   3   60.74    7.68   0
  -1  -4  -1    1.23    8.35   0
  -1   5   9  107.93    8.20   0
   0  -5   1   -5.02    7.71   0
   0  -4   0  476.76   11.70   0
   0   4   7  882.36   14.68   0
   0   5  11  149.56    9.11   0
   1  -7   6    4.42    7.67   0
   1  -6   4   90.11    8.19   0
   1   3   6   37.13    8.78   0
   1   5  15    5.43   10.72   0
   2  -6   6   12.80    7.72   0
   3  -6   9    6.14    9.15   0
   3  -5   7   35.57    7.65   0
   3  -3   5   74.38    8.84   0
   3   3  13   34.99   12.47   0
   4  -3   8  349.29   12.73   0
   4  -1   8   14.88   11.93   0
   4   2  15  236.79   20.75   0
   5  -2  13   25.44   10.13   0
  -8   3   4    7.15    7.48   0
  -7   0  -1    4.24   10.72   0
  -7   3   3   29.69    9.80   0
  -5   0  -2   21.34   13.38   0
  -5   2   0  496.31   12.22   0
  -5   4   4  482.04   10.29   0
  -4   2   0   28.49   10.38   0
  -4   4   4    3.04    7.42   0
  -4   5   7    3.58    7.20   0
  -3   6  13   10.45    9.66   0
  -2  -6   0    3.59    9.40   0
  -2  -5  -1  104.99    8.95   0
  -2   5   8   30.80    8.14   0
  -2   6  14    5.32    8.07   0
  -1  -6   1  130.65    8.03   0
   0  -7   4    0.44    7.47   0
   0  -6   2   22.86    8.10   0
   0   1   1   46.69   15.69   0
   0   5  12    9.92    9.41   0
   1  -5   2   36.53   10.06   0
   1   2   4   59.29   12.39   0
   1   5  16   47.35   10.65   0
   2  -7   8   10.07    8.23   0
   2  -5   4   21.00    8.24   0
   2   3   9    4.75   11.19   0
   4  -5  10   37.70    9.09   0
   5  -4  14   29.90   10.63   0
   5  -3  13   12.81    9.31   0
   5  -1  13  167.36   12.95   0
  -8   0   0  158.75   11.43   0
  -8   1   1   46.38    9.47   0
  -7   1   0    4.29    9.29   0
  -6   4   5   50.26    7.78   0
  -5   1  -1    8.14   10.17   0
  -5   5   8   50.57    9.95   0
  -4  -3  -3  268.68   15.98   0
  -4   3   2   64.80    9.69   0
  -3  -7   1   48.46    7.75   0
  -3   0  -2  713.05   22.10   0
  -3   3   2  117.15    8.95   0
  -2  -4  -2  466.62   13.66   0
  -2   4   5   51.66    8.03   0
  -2   5   9   31.37    9.39   0
  -1   1   0 9877.29   59.61   0
  -1   4   6  440.11   10.56   0
   1  -6   3   53.01    9.26   0
   1  -4   1    9.00    7.76   0
   1   4  10   21.09   10.30   0
   1   5  17   -3.50   10.27   0
   2  -6   5   13.64    8.63   0
   2  -2   2   10.17   11.21   0
   2   4  14    8.67    8.81   0
   3  -6   8    4.22    7.62   0
   3  -5   6   42.68    9.37   0
   3  -4   5   94.74    8.51   0
   4  -4   8   12.60    9.17   0
   5  -3  12   16.25    9.21   0
   5  -2  12   51.38    9.69   0
  -8   3   5   15.68    9.60   0
  -6   2   1   75.69   10.32   0
  -6   5   9   11.66    7.88   0
  -5   4   5   14.19    9.33   0
  -4  -6  -1    8.14    9.44   0
  -4  -5  -2   22.61    8.94   0
  -4   0  -2  671.24   19.58   0
  -3   1  -1 1453.10   21.61   0
  -3   4   5    9.29    9.64   0
  -2  -7   1   15.60    9.25   0
  -1  -7   2    0.53    7.39   0
   0  -7   3    8.12    7.31   0
   0  -3  -1   21.08   10.88   0
   0  -2  -1 2544.26   27.05   0
   0   5  13   17.64    7.95   0
   2  -7   7   17.29    7.72   0
   2  -3   2  859.77   13.70   0
   3  -2   4   36.56   10.95   0
   3   3  14   42.26   12.28   0
   4  -5   9  269.92   10.67   0
   4  -3   7    3.66    9.70   0
   4  -2   7 1152.67   17.48   0
   5  -4  13    5.71    8.08   0
   5   0  14  253.82   20.07   0
  -9  -1   1   17.83   12.86   0
  -9   1   3   19.49   10.01   0
  -7  -5  -1   12.40   14.06   0
  -7   2   2   -1.93    9.39   0
  -7   4   7   -0.75    9.95   0
  -6  -1  -2   56.05   13.92   0
  -5  -6  -1   35.52    9.60   0
  -5  -5  -2   69.96   10.20   0
  -5  -3  -3   24.72   14.80   0
  -5   5   9    0.75    7.62   0
  -4   1  -1 2556.22   24.99   0
  -4   4   5   96.18    8.09   0
  -4   5   9   87.67    9.73   0
  -3  -6  -1   32.98    7.91   0
  -3  -5  -2   28.14    9.62   0
  -3  -3  -3  149.98   13.39   0
  -3   5   9    4.01    7.30   0
  -2   2   1 1557.14   19.79   0
  -2   3   3   30.07    8.27   0
  -2   5  10    9.69    8.71   0
  -1  -6   0   33.14    7.49   0
  -1  -5  -1   66.65    7.96   0
  -1  -3  -2  576.61   13.99   0
  -1  -2  -2  192.55   14.54   0
   0  -6   1   11.57    7.19   0
   0  -5   0    4.15    7.16   0
   0   3   5  260.06   10.99   0
   0   5  14    3.29    9.43   0
   1  -7   4  148.34   10.13   0
   1   3   7    4.96    9.91   0
   1   4  11  126.88   10.60   0
   2  -7   6    6.54    9.12   0
   2  -5   3   74.13    8.26   0
   2   0   3    2.84   16.38   0
   2   4  15    4.19    8.76   0
   3  -6   7   32.49    7.95   0
   3  -3   4    0.05    8.03   0
   5  -4  12   -1.05    9.55   0
   5  -3  11  130.48   10.48   0
   5  -2  11   54.14   10.38   0
   5  -1  12   15.20   11.12   0
  -9   0   2   11.38   10.61   0
  -5   3   3  137.58    9.99   0
  -5   5  10   44.75    9.31   0
  -4  -7   0    5.91   10.28   0
  -2  -6  -1   39.16    9.29   0
  -2   4   6    0.01    7.82   0
  -1  -7   1    2.12    8.61   0
  -1   3   4    3.54    8.33   0
  -1   4   7   14.79    7.55   0
  -1   5  12   14.05    7.49   0
   0  -4  -1    0.49    8.18   0
   0   5  15   89.09    9.60   0
   1  -6   2   43.73    7.53   0
   1  -5   1   57.97    8.36   0
   1  -2   0  375.29   14.09   0
   2  -6   4   19.76    7.42   0
   2  -4   2  469.30   10.91   0
   2   3  10   92.99   11.38   0
   2   4  16   18.06    8.85   0
   3  -5   5    1.80    7.55   0
   3  -4   4   49.64    7.75   0
   4  -6  10   37.27    7.22   0
   4  -5   8   51.85    8.08   0
   4   2  16    5.87   14.46   0
  -8   1   2   16.67    9.23   0
  -8   3   6    9.25    7.26   0
  -6  -6  -1   36.43   11.36   0
  -6   1   0  407.35   12.82   0
  -6   4   7   70.32    9.05   0
  -5   2   1   78.44    8.77   0
  -5   4   6    5.30    7.10   0
  -4  -4  -3   12.65    9.33   0
  -4   3   3    9.80    8.89   0
  -4   4   6   63.87    9.27   0
  -4   5  10    2.15    7.46   0
  -3   4   6   14.48    7.90   0
  -3   5  10    7.47    6.91   0
  -2  -7   0   13.44    8.84   0
  -2  -5  -2    8.06    7.91   0
  -2   5  11   86.74    7.59   0
  -1  -4  -2   31.64    8.17   0
  -1   2   2  951.92   16.90   0
  -1   5  13    2.06    8.70   0
   0  -7   2   23.15    7.67   0
   0   2   3   12.99   10.36   0
   0   4   9  187.80    9.19   0
   0   5  16    3.86    9.32   0
   1  -4   0   78.95    8.53   0
   1   4  12   87.33    9.44   0
   2  -7   5   30.31    8.91   0
   2   4  17    9.43    8.50   0
   2   4  18   13.84   10.47   0
   3  -7   8   17.49    7.87   0
   3  -6   6    8.11    7.07   0
   3   2  10   44.53   13.26   0
   3   3  15  133.56   11.99   0
   4  -6   9   45.91   10.20   0
   4  -3   6  583.98   13.55   0
   4  -1   7  885.18   18.83   0
   5  -5  12    6.19    9.36   0
   5  -4  11    4.70    7.75   0
   5  -3  10   48.05    9.69   0
  -8  -1   0   17.10   12.07   0
  -8   2   4   11.96    9.12   0
  -6  -5  -2   16.18   11.41   0
  -6   0  -1   -0.87   10.40   0
  -5  -4  -3  139.03   13.28   0
  -5   5  11   -1.82    7.03   0
  -4   2   1  180.61    9.44   0
  -4   5  11   78.86    7.92   0
  -3   5  11   17.60    6.95   0
  -2  -3  -3  428.03   14.61   0
  -2   4   7   96.25    9.92   0
  -1   4   8  345.67   10.83   0
   0  -6   0   66.16    9.60   0
   2  -6   3   16.25    6.83   0
   2  -5   2   10.42    7.84   0
   3  -7   7    2.60    9.02   0
   3  -5   4  176.11   10.02   0
   3  -1   4  233.21   12.29   0
   3   3  16  107.82   12.64   0
   4  -4   6  111.58    9.03   0
   4  -2   6   63.70   10.12   0
   5  -4  10    7.85    8.80   0
   5  -2  10   52.88    8.99   0
   5  -1  11  214.82   13.93   0
  -8   0   1   -0.65    8.83   0
  -8   3   7   39.39    7.70   0
  -7  -1  -1   45.94   12.88   0
  -7   2   3   19.42    9.46   0
  -7   4   9   30.89    7.40   0
  -6   2   2   39.12    7.47   0
  -5   5  12   87.53    8.12   0
  -4  -6  -2    8.68    8.81   0
  -4   5  12  101.11    9.61   0
  -3  -6  -2   11.03    9.15   0
  -3   5  12   73.39    9.18   0
  -2  -4  -3  259.06   11.62   0
  -2   3   4    5.48    7.67   0
  -2   5  13   16.81    9.20   0
  -1  -8   2   49.88    8.11   0
  -1  -7   0    3.43    8.64   0
  -1  -5  -2   39.58    8.86   0
  -1   5  15    8.08    8.88   0
   0  -8   3   -2.22    7.15   0
   0  -7   1   52.45    8.96   0
   0  -5  -1    4.99    7.28   0
   0   4  10  672.47   11.85   0
   1  -6   1  131.26    7.70   0
   1   3   8   24.28    9.83   0
   1   4  13   -0.71    8.82   0
   2  -7   4    3.77    8.61   0
   2  -4   1   86.58   10.07   0
   2  -3   1    3.44    7.97   0
   2   2   7 2129.71   28.04   0
   3  -6   5   25.37    7.17   0
   3  -4   3  477.20   11.81   0
   3   0   5    2.17   14.03   0
   4  -6   8   29.89    7.86   0
   4   2  17   46.50   15.32   0
   5  -5  11    1.17    7.53   0
   5   0  13    2.33   16.85   0
  -7   0   0   52.41    9.42   0
  -5  -6  -2   10.05   10.13   0
  -5   1   0  468.78   13.15   0
  -5   3   4   18.71    7.26   0
  -4  -7  -1   18.98    9.31   0
  -4  -5  -3   20.02    9.76   0
  -4   4   7   12.52    7.09   0
  -3  -7  -1   31.19    8.46   0
  -3  -5  -3   21.05    9.34   0
  -3   4   7   88.24    8.10   0
  -2  -6  -2   25.70    8.99   0
  -2   5  14    4.99    8.58   0
  -1   3   5  601.78   12.13   0
   0  -1  -1   35.03   15.33   0
   1  -7   2   15.23    7.68   0
   1   2   5  220.11   12.83   0
   2  -2   1  661.65   13.84   0
   2   3  11   45.11    9.71   0
   3  -7   6   18.19    7.56   0
   3  -2   3   45.34    8.86   0
   3   3  17   12.46   10.11   0
   3   3  18   23.68   11.97   0
   4  -5   6   44.29    9.00   0
   4   0   8   42.68   14.97   0
   4   2  18    6.14   14.59   0
   5  -4   9   -1.94    8.80   0
   5  -3   9    4.27    9.27   0
  -9   0   3    1.36    9.13   0
  -8   2   5   17.05    7.86   0
  -6   4   9    6.16    6.99   0
  -5   2   2   75.79    9.47   0
  -4   3   4   -2.84    6.85   0
  -4   5  14   -2.18    9.11   0
  -3   3   4   28.81    7.82   0
  -3   5  14   18.70    8.48   0
  -2  -7  -1   50.90    7.46   0
  -2  -2  -3 2156.05   30.14   0
  -2   4   8  347.45    9.50   0
  -1  -8   1   -0.40    8.97   0
  -1   4   9  860.99   12.31   0
  -1   5  17   18.85    7.70   0
   0  -8   2   30.18    7.63   0
   0  -4  -2  578.87   13.08   0
   0  -3  -2 3265.18   25.13   0
   1   4  14    5.94    7.28   0
   2  -6   2   28.08    7.01   0
   2  -5   1  114.70    8.26   0
   3  -6   4    8.00    7.08   0
   3  -5   3   25.13    7.32   0
   3   3  19   51.76   11.06   0
   4  -6   7    2.46    7.04   0
   4  -4   5  149.78    9.60   0
   5  -2   9  347.36   11.75   0
  -9  -1   2   29.48   11.20   0
  -7   1   2   44.82    9.51   0
  -7   3   7   15.30    8.63   0
  -6   1   1  305.76   12.06   0
  -6   4  10   50.50    9.32   0
  -5  -5  -3   -3.85    9.84   0
  -5   3   5    6.57    8.49   0
  -4   1   0 1293.55   18.79   0
  -3   4   8   77.46    7.54   0
  -3   5  15    3.38    7.28   0
  -2   2   2   91.01    9.16   0
  -2   5  16    6.98    7.27   0
   0  -7   0   -0.07    6.86   0
   0  -6  -1    7.84    6.80   0
   1  -4  -1   -1.29    7.44   0
   1  -3  -1   24.46    7.78   0
   1  -1   0 9186.10   56.61   0
   1   4  15   -2.32    8.92   0
   2  -7   3    3.75    7.13   0
   4  -5   5  281.94    9.52   0
   5  -5   9    1.63    7.20   0
   5  -4   8    9.87    9.29   0
   5  -3   8    5.90    9.00   0
   5  -1  10   27.45   11.14   0
   6  -3  14    9.18    9.28   0
  -6  -6  -2    3.56   12.53   0
  -5   0  -1   -0.22   10.68   0
  -5   4   9   19.13    7.11   0
  -4   2   2   28.14    7.87   0
  -3   1   0 2184.14   23.78   0
  -3   2   2  319.44   10.68   0
  -3   5  16  134.04    8.72   0
  -2   3   5   31.83    7.60   0
  -1  -7  -1    4.79    6.68   0
  -1  -6  -2   32.93    7.17   0
  -1  -4  -3  124.80    8.34   0
  -1  -3  -3  118.09   11.09   0
  -1   4  10    9.85    7.03   0
   0  -8   1   13.82    8.73   0
   0  -5  -2    1.48    7.11   0
   0   3   7  106.36    8.88   0
   0   4  12  139.91    8.14   0
   1  -7   1    5.11    7.71   0
   1  -5  -1  121.48    8.35   0
   1   3   9  251.71   11.02   0
   1   4  16   12.84    8.95   0
   1   4  17   11.66    9.32   0
   2  -4   0   60.14    9.44   0
   2   3  12   55.47    9.57   0
   3  -6   3    7.13    8.19   0
   3  -4   2  128.78    8.00   0
   3  -3   2   16.09    7.94   0
   3   2  11   20.58   12.34   0
   4  -2   5    9.40    7.37   0
   4  -1   6  133.12   11.09   0
   5  -5   8   38.58    8.64   0
   6  -3  13   20.26   10.51   0
  -8  -2   0   65.38   13.70   0
  -8   0   2   47.99    9.39   0
  -7   3   8   36.45    7.42   0
  -6   4  11   21.77    7.03   0
  -5  -1  -2    4.48   13.69   0
  -5   4  10   65.49    7.54   0
  -4  -7  -2    7.48    9.61   0
  -4  -6  -3    3.70    8.13   0
  -4   3   5   18.09    7.60   0
  -4   4   9   30.54    7.05   0
  -3  -7  -2   66.23    8.31   0
  -3  -6  -3    5.44    8.79   0
  -3   3   5  372.91    9.71   0
  -3   4   9  263.62    8.84   0
  -1  -5  -3   27.90    8.62   0
  -1   2   3  175.05   10.53   0
  -1   4  11  109.87    9.24   0
   0  -2  -2    0.70   12.46   0
   0   2   4  270.50   11.52   0
   1  -2  -1   51.26   12.71   0
   1   1   3  490.58   22.07   0
   1   4  18   10.17    9.10   0
   1   4  19    0.42    9.53   0
   2  -7   2   -3.05    7.08   0
   2  -6   1   37.13    7.29   0
   2  -3   0  284.22    9.64   0
   3  -7   4   36.67    6.85   0
   3  -5   2   25.65    7.23   0
   4  -4   4   50.42    6.99   0
   4  -3   4  176.38   10.07   0
   5  -4   7   39.14    9.05   0
   5  -2   8   63.32   10.94   0
   6  -2  14   58.20   11.05   0
  -9   0   4    2.08    9.10   0
  -8   1   4   12.54    7.48   0
  -8   2   7  147.05    9.71   0
  -7   2   5   74.05    7.88   0
  -6  -4  -3   11.04   14.98   0
  -6   3   7  140.60    7.59   0
  -6   4  12   13.58    7.97   0
  -5   2   3   12.27    8.42   0
  -5   3   6   27.66    7.28   0
  -5   4  11    5.56    8.41   0
  -4   4  10   81.29    7.16   0
  -3  -4  -4   61.14   10.25   0
  -3   4  10    1.05    8.11   0
  -2  -6  -3   11.57    6.97   0
  -2   4  10  678.48   11.10   0
  -1  -1  -2   62.73   16.37   0
   0  -7  -1   49.48    7.39   0
   0  -6  -2   18.11    8.12   0
   0   4  14   27.73    9.16   0
   1  -7   0    7.38    8.09   0
   1  -6  -1  129.03    9.12   0
   2  -5   0   16.08    7.52   0
   2   3  13   10.43    8.20   0
   3  -2   2  250.32   11.82   0
   4  -6   5    5.08    7.11   0
   4  -5   4   -3.67    6.47   0
   5  -6   8    5.97    9.18   0
   5  -5   7    3.47    8.40   0
   5  -3   7   92.78    9.58   0
   6  -4  12    6.01    9.32   0
   6  -3  12    2.91    8.86   0
  -8  -1   1   50.61   10.44   0
  -7  -5  -2   28.92   15.04   0
  -7   0   1   -4.84    8.11   0
  -7   1   3    2.51    8.05   0
  -7   3   9   12.28    6.96   0
  -6   0   0  114.99   10.05   0
  -6   4  13  -14.96    7.27   0
  -5  -6  -3   80.91   10.61   0
  -5   1   1   10.66    9.40   0
  -4  -4  -4   58.63   10.60   0
  -3  -5  -4  166.89   10.86   0
  -2  -4  -4   11.76    9.03   0
  -2   3   6 1372.94   14.60   0
  -2   4  11   95.29    8.89   0
  -1  -6  -3   45.26    8.62   0
  -1   1   1 3216.90   33.44   0
  -1   4  12  346.08    8.91   0
   0  -8   0   21.30    7.24   0
   0   3   8  786.79   13.81   0
   0   4  15    9.56    8.86   0
   1  -8   1    4.36    7.19   0
   1  -4  -2   44.14    9.23   0
   1   3  10   80.73    9.56   0
   2  -7   1   47.80    8.92   0
   2  -6   0    5.90    8.15   0
   2   2   8  600.70   16.61   0
   3  -7   3   64.77    6.98   0
   3  -6   2    2.33    6.44   0
   3  -4   1   13.14    8.30   0
   3  -1   3   79.41   10.50   0
   5   0  12   21.31   17.34   0
   6  -4  11   31.65    9.64   0
   6  -2  13    4.22    9.59   0
  -9  -1   3   18.38   10.44   0
  -8   2   8   24.95    8.58   0
  -7   2   6  240.32   10.50   0
  -6  -5  -3   49.54   12.94   0
  -6   1   2    8.00    8.89   0
  -5   4  12   99.53    7.43   0
  -4  -5  -4    2.95    9.33   0
  -4   2   3  439.71   10.45   0
  -3  -3  -4    7.33   10.80   0
  -3   3   6   29.83    6.95   0
  -3   4  11  141.72    7.80   0
  -2  -5  -4    9.97    8.96   0
  -2   2   3  206.94    9.37   0
  -1  -8  -1    0.00    7.17   0
  -1   3   7    5.74    7.55   0
  -1   4  13    3.33    7.51   0
   0  -5  -3    3.48    8.24   0
   0  -4  -3   83.39    7.98   0
   0   4  16   12.60    8.33   0
   1  -5  -2   91.89    7.63   0
   1   2   6  426.14   13.55   0
   2  -1   1 9432.19   50.60   0
   2   3  14  159.16    9.42   0
   3  -5   1    4.53    6.54   0
   3  -3   1  548.92   12.46   0
   4  -7   5   -1.45    7.18   0
   4  -6   4   48.74    7.23   0
   4  -5   3   30.28    7.87   0
   4  -4   3   16.55    6.60   0
   4  -2   4   51.75    9.10   0
   5  -5   6   17.86    8.27   0
   5  -1   9   56.29   10.20   0
   6  -3  11   91.24   10.16   0
  -8   0   3   -0.15    8.28   0
  -8   1   5  162.75    9.22   0
  -7  -2  -1   63.50   14.51   0
  -7  -1   0   10.92    9.68   0
  -7   3  11  220.68   10.09   0
  -6  -2  -2   30.21   14.19   0
  -5   4  14    9.53    8.36   0
  -4  -7  -3    3.68    9.37   0
  -4   0  -1    3.91    8.80   0
  -4   4  12   12.12    6.95   0
  -3  -7  -3   74.10    8.22   0
  -3   2   3   37.67    8.02   0
  -3   4  12  253.41    8.61   0
  -2  -3  -4   -4.89   10.13   0
  -2   4  12  108.69    7.56   0
  -1  -2  -3  234.19   13.09   0
   0  -7  -2   17.18    6.46   0
   0  -3  -3  362.13   12.55   0
   0   4  17    7.85    6.91   0
   0   4  18    9.34    8.46   0
   0   4  19   18.18    9.14   0
   1  -7  -1    4.25    6.83   0
   2  -4  -1   97.82    7.73   0
   2   3  15   39.18    8.53   0
   3  -7   2   64.90    7.23   0
   3  -6   1   35.88    7.84   0
   3   2  12   38.75   10.83   0
   5  -3   6   84.15    9.11   0
   5  -2   7  171.15   10.35   0
   6  -4  10   64.06    9.82   0
   6  -1  16   99.12   14.26   0
  -8   2   9   71.35    9.03   0
  -6  -1  -1  856.67   18.58   0
  -6   3   9   30.92    6.79   0
  -5   2   4    3.09    6.67   0
  -5   3   8  104.09    9.48   0
  -5   4  15   75.91    7.43   0
  -4  -3  -4  186.25   14.26   0
  -4   1   1 2840.89   23.93   0
  -4   3   7   15.32    7.05   0
  -3  -6  -4   10.01    8.45   0
  -3   3   7   40.68    9.04   0
  -3   4  13   30.02    6.91   0
  -2  -6  -4   10.14    8.52   0
  -2   0  -1   -3.32   13.63   0
  -2   3   7    9.38    7.36   0
  -2   4  13   68.70    6.97   0
  -1  -8  -2   21.10    8.87   0
  -1  -7  -3  165.82    9.27   0
  -1  -4  -4   91.82    9.06   0
  -1   4  15   26.86    6.80   0
   0  -8  -1    2.25    7.05   0
   0  -6  -3   13.83    6.14   0
   0   3   9  213.59    9.92   0
   1  -6  -2   37.88    7.45   0
   2  -7   0   10.19    7.11   0
   2   1   5  171.82   17.49   0
   4  -7   4   23.62    7.48   0
   4  -6   3    1.30    6.93   0
   5  -6   6    9.15    7.18   0
   5  -5   5    5.44    7.35   0
   5  -4   5  148.58    9.39   0
   6  -3  10   13.59    8.90   0
   6  -1  15  129.01   15.41   0
  -8   1   6  136.68    9.83   0
  -7   1   4   13.39    8.59   0
  -7   3  12   51.26    7.46   0
  -6   3  10   -0.95    6.46   0
  -5  -5  -4    2.05   10.75   0
  -4  -6  -4   46.68    8.41   0
  -4   4  14    3.01    6.73   0
  -4   4  15    8.23    6.78   0
  -3   0  -1    1.12   11.09   0
  -3   4  14   15.18    6.64   0
  -2   4  15   20.83    7.94   0
  -1   2   4  136.84    9.37   0
  -1   3   8    2.90    7.04   0
  -1   4  16   88.73    7.38   0
  -1   4  17   -0.02    7.97   0
  -1   4  18   98.68    9.19   0
  -1   4  19    5.23    8.75   0
   0   2   5   39.36    9.69   0
   2   3  17   38.51    8.41   0
   2   3  18   13.51    8.54   0
   2   3  19    1.87    9.77   0
   3  -5   0    5.38    6.37   0
   3  -4   0    7.19    6.83   0
   4  -5   2   20.89    6.80   0
   4  -4   2  743.06   11.25   0
   6  -5   9   22.11    7.53   0
   6  -2  11   15.67    9.76   0
  -8  -1   2   19.50    9.59   0
  -7   0   2   15.76    7.84   0
  -6   2   6   22.24    7.70   0
  -5  -4  -4   57.49   12.94   0
  -5   1   2  161.30    9.80   0
  -5   3   9  170.90    7.44   0
  -4   2   4   18.51    6.99   0
  -3   1   1    8.09    8.08   0
  -3   4  15   25.65    6.81   0
  -3   4  16   24.62    6.58   0
  -2   1   1 1151.58   18.66   0
  -2   4  16   73.38    7.05   0
  -2   4  17   16.14    8.57   0
  -1  -3  -4  217.52   11.04   0
   0  -8  -2   40.05    8.62   0
   0  -7  -3    9.18    7.74   0
   0   3  10  457.85   10.92   0
   1  -8  -1    4.57    6.51   0
   1  -7  -2   -0.80    7.06   0
   1  -5  -3   19.65    6.72   0
   1  -4  -3   22.34    8.66   0
   1   3  12   45.24    6.99   0
   2  -7  -1   14.19    7.92   0
   2   2   9  522.49   14.89   0
   3  -6   0    1.21    6.25   0
   3  -2   1   28.77    9.76   0
   3   2  13  106.28   11.15   0
   4  -7   3   -0.57    6.37   0
   4  -6   2    1.84    6.61   0
   4   0   7    4.81   13.06   0
   5  -3   5  195.73    9.73   0
   5  -2   6    4.93   10.14   0
   5  -1   8  131.84   11.59   0
   6  -5   8   15.06    8.35   0
   6  -4   8    6.33    8.45   0
  -8  -3   0   91.95   15.67   0
  -8   0   4   42.87    8.66   0
  -8   1   7  179.06    9.47   0
  -6   0   1    0.37    9.31   0
  -6   3  12  226.95    9.65   0
  -5  -6  -4    4.23    9.35   0
  -5   0   0   73.35    9.38   0
  -5   2   5   10.64    6.46   0
  -5   3  10  106.92    8.52   0
  -3  -7  -4   35.93    9.14   0
  -3   2   4    5.68    7.02   0
  -3   3   8  323.21    8.68   0
  -3   4  17   23.73    7.10   0
  -2  -7  -4    0.38    6.68   0
  -2   2   4   10.13    7.13   0
  -2   4  18    5.62    6.95   0
  -1   3   9  526.56   11.10   0
   0  -5  -4    2.13    6.45   0
   0  -4  -4  102.62    9.08   0
   1  -6  -3  474.16    9.29   0
   1   3  13   59.67    8.45   0
   2  -5  -2    8.81    6.66   0
   2  -4  -2    0.62    6.44   0
   3  -3   0   19.45    7.17   0
   4  -3   2  146.02    7.60   0
   5  -5   4    9.82    6.08   0
   5  -4   4   51.14    6.97   0
   6  -1  14   58.79   12.99   0
  -8  -2   1   33.71   10.45   0
  -6   2   7  348.96    9.68   0
  -6   3  13    9.42    7.99   0
  -4  -7  -4   21.42    8.83   0
  -4   3   9  321.63    8.60   0
  -3  -5  -5    1.75    7.92   0
  -2  -5  -5  678.49   12.71   0
  -1  -7  -4  145.08    7.54   0
   0  -6  -4   85.94    6.51   0
   1   2   7 2203.39   22.59   0
   1   3  14   14.15    7.58   0
   3  -7   0    3.72    6.18   0
   3  -5  -1   26.30    6.37   0
   4  -7   2    7.14    6.44   0
   4  -6   1   11.35    7.56   0
   4  -5   1    0.19    6.38   0
   4  -4   1  342.44    9.91   0
   5  -6   4    3.07    6.45   0
   6  -5   7   11.44    8.19   0
   6  -4   7   12.92    8.04   0
   6  -3   8  631.18   12.47   0
   6  -2  10   10.03    9.14   0
  -8   1   8   10.61    7.91   0
  -6   3  14   63.04    6.80   0
  -5   2   6  139.98    8.19   0
  -4   2   5  405.84    9.12   0
  -4   3  10   17.09    6.21   0
  -3  -6  -5   26.00    7.32   0
  -3  -4  -5  104.14    9.16   0
  -3   3   9  307.45    8.58   0
  -2  -6  -5   -2.62    8.12   0
  -2  -4  -5  287.57   10.22   0
  -1  -5  -5  220.26    9.74   0
  -1   3  10   92.95    8.03   0
   0  -2  -3   19.71   10.54   0
   1  -7  -3   49.87    6.47   0
   1   3  15  105.67    8.63   0
   2  -7  -2   13.85    6.10   0
   3  -6  -1   57.98    6.66   0
   3  -4  -1   -0.34    6.15   0
   3   2  14    0.87    8.70   0
   4   1  12   27.72   13.64   0
   5  -5   3   -2.50    5.51   0
   5  -3   4  127.08    9.00   0
   5   0  11   -0.03   15.68   0
   6  -1  13   18.49   12.24   0
  -7  -1   1   12.32    8.68   0
  -7   2  10    3.16    6.29   0
  -6   1   4    5.47    6.27   0
  -6   3  15    1.20    6.74   0
  -5   3  12  186.20    7.37   0
  -4  -5  -5  300.11   11.68   0
  -4   1   2    0.60    7.21   0
  -3   3  10   17.75    7.85   0
  -2   3  10    5.30    7.83   0
  -1  -6  -5   56.82    6.57   0
  -1   2   5  109.62    8.26   0
   0  -7  -4   -1.59    5.74   0
   0  -3  -4  220.50   10.60   0
   0   2   6 1175.89   16.57   0
   0   3  12  142.88    8.89   0
   1  -5  -4  796.92   10.85   0
   1   3  16   13.66    7.92   0
   1   3  17    9.41    7.95   0
   1   3  20   43.93    8.41   0
   2  -5  -3  170.64    7.48   0
   2   2  10  249.77   11.62   0
   3  -7  -1   46.21    7.99   0
   3   2  15   11.26    8.80   0
   4  -3   1  109.10    8.42   0
   4  -1   4  157.86   10.92   0
   5  -6   3   85.55    7.32   0
   5  -4   3  136.09    7.53   0
   5  -2   5  170.28    9.52   0
   6  -2   9   28.69    9.00   0
  -8  -1   3   -1.54    7.52   0
  -7   2  11   22.64    6.46   0
  -5   1   3   58.15    6.65   0
  -5   3  14    3.76    7.61   0
  -4  -6  -5    4.17    7.37   0
  -4   3  11   27.11    6.36   0
  -3  -7  -5   88.57    8.78   0
  -3   2   5    3.40    6.38   0
  -2  -7  -5   24.08    6.09   0
  -2   2   5  180.01    7.99   0
  -1  -7  -5   65.21    8.03   0
  -1   3  11   83.74    6.81   0
   0   3  13   84.41    7.96   0
   1  -4  -4  111.52    7.28   0
   1   3  18   45.81    6.74   0
   1   3  19  127.40    7.79   0
   2  -6  -3    7.87    6.31   0
   2  -4  -3   47.27    6.64   0
   3  -3  -1   12.43    6.83   0
   3   0   4  362.87   17.50   0
   3   2  16   32.18    9.15   0
   3   2  20    6.74    9.41   0
   4  -6   0   16.99    5.96   0
   4  -5   0   13.71    6.50   0
   4  -2   2   65.47    8.58   0
   5  -5   2   73.00    7.49   0
   5  -1   7   24.21    9.16   0
   6  -4   6   65.22    7.10   0
   6  -3   7   12.11    8.18   0
  -8   1  10   23.21    7.63   0
  -7   2  12   29.15    6.22   0
  -6   0   2    5.22    7.90   0
  -6   2   9   69.90    6.09   0
  -5   3  15   14.55    6.14   0
  -5   3  16   38.83    7.92   0
  -4  -4  -5  140.98   10.59   0
  -4   0   0 4142.33   30.86   0
  -3   3  11   47.85    6.23   0
  -2   3  11   21.76    6.11   0
  -1   1   2   -1.93   10.51   0
   0  -6  -5    5.97    5.82   0
   1  -7  -4   17.30    6.42   0
   2  -7  -3   11.45    6.30   0
   2  -1   0 1972.70   23.46   0
   3  -6  -2    8.15    6.64   0
   3  -4  -2   -4.41    7.49   0
   3  -2   0 1248.94   15.13   0
   3   2  17   77.08    9.59   0
   3   2  18   29.99    8.89   0
   3   2  19   48.30    9.63   0
   4  -7   0   -2.79    6.41   0
   5  -6   2    6.05    6.40   0
   5  -4   2   46.98    7.62   0
   5  -3   3   12.44    7.88   0
   6  -5   5   11.76    6.54   0
   6  -1  12    4.34   11.76   0
  -7   1   7   31.67    6.58   0
  -6  -1   0  394.46   12.73   0
  -4  -7  -5   -4.09    7.80   0
  -4   3  14   84.19    6.45   0
  -3   3  12   19.65    5.88   0
  -2  -3  -5  186.34   10.67   0
  -2   1   2  136.34   11.98   0
  -2   3  12   76.33    6.37   0
  -1   3  13    2.13    7.13   0
   0  -7  -5   33.88    6.19   0
   0  -4  -5    6.04    6.19   0
   0   3  15    3.60    7.16   0
   0   3  16    3.29    7.77   0
   0   3  20   37.82    7.95   0
   2   2  11    0.93    8.35   0
   3  -7  -2   46.67    6.31   0
   6  -4   5  105.48    7.06   0
   6  -3   6  255.89    9.67   0
   6  -2   8   11.25    8.38   0
  -7  -2   0  144.72   11.79   0
  -7   0   4    2.61    6.29   0
  -7   1   8    8.20    7.37   0
  -6  -5  -4    0.24   12.33   0
  -6   2  11   27.55    7.23   0
  -5  -6  -5    2.84    9.95   0
  -5  -1  -1    5.92    9.94   0
  -5   0   1    6.25    7.81   0
  -5   1   4    7.59    6.99   0
  -4   1   3  603.67   12.14   0
  -4   2   7  120.00    6.91   0
  -4   3  15    1.31    6.00   0
  -4   3  16   18.58    6.03   0
  -4   3  17    4.53    6.02   0
  -4   3  18    5.97    7.58   0
  -3  -6  -6   -1.48    7.69   0
  -3  -5  -6   39.58    8.54   0
  -3   2   6  208.83    8.08   0
  -3   3  14    2.89    7.15   0
  -2  -6  -6    5.43    6.26   0
  -2  -5  -6  236.52    8.16   0
  -2   2   6  105.29    8.19   0
  -2   3  13   66.10    6.37   0
  -1  -6  -6   14.26    7.45   0
  -1   2   6  272.78    9.19   0
  -1   3  14  219.50    8.34   0
   0   3  17   19.95    6.25   0
   0   3  18   31.47    6.30   0
   0   3  19    1.35    6.30   0
   1  -6  -5  123.27    6.77   0
   1  -5  -5  168.96    6.90   0
   1  -3  -4    4.96    7.95   0
   2  -6  -4  468.56    8.94   0
   2  -5  -4   16.96    6.07   0
   2  -3  -3   22.52    6.16   0
   3  -6  -3  562.07   10.20   0
   3   1   8 1013.49   27.20   0
   4  -7  -1   16.42    7.71   0
   4  -3   0   90.11    7.96   0
   5  -6   1   33.09    6.24   0
   5  -5   1   10.31    5.87   0
   5  -2   4   22.27    7.74   0
   6  -5   4   -5.50    6.08   0
   7  -3  11   29.44    9.43   0
  -8  -2   2   11.67    8.78   0
  -8  -1   4   16.39    7.33   0
  -8   0   7    8.14    6.51   0
  -7  -1   2   40.51    8.02   0
  -6   2  12  140.88    8.08   0
  -5  -5  -5    5.95    9.85   0
  -5   2   9   28.38    6.07   0
  -3  -3  -5   81.66   10.00   0
  -3   3  16    1.51    5.77   0
  -3   3  17    7.57    7.03   0
  -3   3  18   12.81    7.41   0
  -2  -7  -6    8.00    7.58   0
  -2   3  14   92.40    7.03   0
  -2   3  15   -5.82    6.64   0
  -2   3  20   -0.49    7.77   0
  -1  -7  -6    5.27    7.30   0
  -1  -2  -4   68.24    9.66   0
  -1   3  15   29.08    6.03   0
  -1   3  16   59.17    7.87   0
  -1   3  18    5.44    7.10   0
  -1   3  19   25.85    7.72   0
  -1   3  20   27.67    6.38   0
   1  -7  -5    6.45    5.85   0
   1  -2  -3  183.63   10.63   0
   2  -7  -4   15.95    6.12   0
   2  -2  -2   85.09    7.81   0
   2   0   2 2091.27   36.84   0
   3  -7  -3   18.16    7.00   0
   3  -5  -3   17.21    6.21   0
   4  -4  -1   43.60    6.17   0
   4   1  13    1.42   11.70   0
   5  -4   1    6.42    6.80   0
   6  -4   4   -1.42    7.34   0
  -7   1   9    9.38    5.99   0
  -6   2  13   -5.16    5.98   0
  -5   2  10    2.66    7.19   0
  -4   2   8    5.40    6.35   0
  -3  -7  -6   20.73    7.91   0
  -3  -2  -4   31.67   13.39   0
  -3   2   7  170.34    7.30   0
  -2  -4  -6  116.11    8.48   0
  -2   3  16    6.81    5.95   0
  -2   3  17    6.19    5.98   0
  -2   3  18    9.76    5.93   0
   0  -7  -6   21.52    7.13   0
   1  -4  -5    4.20    5.97   0
   1   2   9  109.03    8.72   0
   2   2  12    3.38    7.33   0
   3  -4  -3   35.38    6.49   0
   3  -1   1 1535.15   19.04   0
   4  -6  -2    7.06    5.91   0
   4  -2   1  225.71    9.39   0
   5  -6   0   14.17    5.93   0
   5  -5   0    7.30    6.95   0
   5  -1   6  305.54   11.48   0
   6  -5   3   44.79    6.37   0
   6  -3   5   29.47    7.40   0
   6  -2   7    1.39    7.80   0
   6  -1  11    2.27   10.32   0
   7  -4   8   37.59    8.04   0
   7  -3  10    5.83    7.62   0
  -8  -3   1   11.84   10.95   0
  -7  -3  -1    2.16   11.07   0
  -7   0   5   -0.66    5.88   0
  -6   0   3    7.02    7.56   0
  -6   1   7    8.95    6.64   0
  -6   2  14  158.31    6.89   0
  -6   2  15   35.82    5.90   0
  -6   2  16   -2.56    7.33   0
  -5   1   5   75.61    7.24   0
  -4  -6  -6   66.01    7.88   0
  -3  -4  -6 1306.55   17.76   0
  -2   2   7   93.53    6.53   0
   0  -3  -5  240.81    8.68   0
   0   2   8  576.59   12.05   0
   2  -6  -5   14.98    5.98   0
   2  -5  -5   87.10    7.74   0
   2   2  13   37.45    8.40   0
   6  -4   3   11.61    7.47   0
  -8  -1   5  159.08    8.97   0
  -8   0   9    2.99    7.22   0
  -7   1  11    4.46    6.92   0
  -4  -5  -6   33.30    8.28   0
  -4   1   4    2.16    7.70   0
  -4   2   9   17.95    5.90   0
  -3   0   0 1233.01   19.90   0
  -3   1   3   28.26    6.78   0
  -3   2   8  100.93    6.54   0
  -2  -6  -7   11.28    7.28   0
   0  -4  -6   22.25    5.89   0
   1  -7  -6   23.53    6.94   0
   1  -6  -6   22.19    5.46   0
   1  -5  -6  236.05    7.38   0
   1   2  10   17.37    7.50   0
   2  -7  -5   -4.56    5.65   0
   2   2  14   58.77    8.20   0
   3  -7  -4    8.44    5.87   0
   3  -5  -4  210.15    7.06   0
   4  -4  -2   77.97    5.89   0
   4  -3  -1   -1.61    5.60   0
   4   0   6   13.79   11.32   0
   4   1  14   90.59   11.66   0
   4   1  19    9.55   10.29   0
   5  -4   0   16.02    6.73   0
   6  -5   2    6.00    7.02   0
   6  -3   4    0.20    7.13   0
   7  -4   7   63.82    8.55   0
   7  -3   9    3.35    6.70   0
  -8  -2   3   54.63    8.56   0
  -8   0  10   10.39    7.13   0
  -7   0   6    8.38    7.31   0
  -7   1  12   48.81    6.30   0
  -6   1   8   78.98    6.88   0
  -5   0   2  129.06    8.24   0
  -5   2  13  114.14    6.34   0
  -4   2  10   13.53    5.85   0
  -2  -7  -7   30.35    7.82   0
  -2  -5  -7    5.89    6.79   0
  -1  -7  -7    4.36    7.05   0
  -1   2   8   31.00    7.96   0
   2  -4  -5   59.59    7.41   0
   2  -3  -4    1.98    5.63   0
   2   2  15  296.90    9.05   0
   2   2  16    0.83    7.59   0
   2   2  17   12.53    8.11   0
   2   2  18    5.09    6.85   0
   2   2  19    5.29    7.41   0
   4  -7  -3   25.36    6.19   0
   4  -6  -3    2.04    6.09   0
   4  -5  -3   12.15    6.80   0
   4   1  15   15.70   10.19   0
   4   1  18   55.57    9.84   0
   5  -3   1  156.41    6.89   0
   6  -2   6   14.65    7.68   0
   6  -1  10    6.63    9.97   0
   7  -4   6   16.54    8.00   0
  -8   0  11    6.42    7.17   0
  -7  -1   3   -2.55    6.60   0
  -7   1  13   29.12    5.95   0
  -7   1  14    3.06    7.11   0
  -6  -2  -1   64.02    9.42   0
  -6   0   4    5.90    7.09   0
  -5   2  14   14.31    5.48   0
  -5   2  15  177.27    6.33   0
  -5   2  16   13.81    5.84   0
  -5   2  18   12.80    6.06   0
  -4   0   1    3.95    6.99   0
  -4   2  11    5.04    6.61   0
  -3  -7  -7    5.68    6.98   0
  -3   2   9   16.80    5.79   0
   0  -7  -7    1.72    5.67   0
   0  -5  -7    7.15    6.68   0
   0   2   9  472.51   10.54   0
   1  -3  -5  659.37   10.44   0
   1   2  11    2.64    6.85   0
   3  -6  -5  265.40    8.32   0
   3  -4  -4  141.50    6.63   0
   3  -3  -3  203.13    7.11   0
   4  -2   0   26.03    7.32   0
   4   1  16  158.86   11.09   0
   4   1  17  150.20   10.97   0
   6  -5   1    7.13    6.50   0
   7  -3   8   46.66    7.68   0
   7  -2  12    6.48    9.88   0
  -7  -2   1    1.67    7.33   0
  -6   1   9   16.45    5.22   0
  -5  -4  -5  149.18   14.88   0
  -4   1   5   12.43    7.23   0
  -4   2  12  199.84    6.60   0
  -3  -5  -7   45.08    6.78   0
  -3   2  10    7.79    6.61   0
  -1   2   9  199.42    8.52   0
   1  -7  -7    9.53    6.63   0
   1  -6  -7   11.33    6.65   0
   2  -7  -6   -2.18    5.36   0
   2  -5  -6  429.60    8.01   0
   2  -2  -3  209.32    8.99   0
   2  -1  -1 1129.31   17.47   0
   2   1   6   43.45    9.63   0
   3  -7  -5   23.56    5.52   0
   4  -4  -3   17.61    6.50   0
   5  -6  -2   39.82    5.84   0
   5  -4  -1   16.74    5.29   0
   5  -2   2  707.21   12.00   0
   5  -1   5  132.90    9.24   0
   6  -3   3   38.35    7.20   0
   7  -4   5   -3.00    6.92   0
  -8  -1   7  177.93    8.69   0
  -6   1  10   12.30    4.87   0
  -5  -6  -6    6.04    9.34   0
  -4   2  13  307.52    7.10   0
  -4   2  14  576.31    8.57   0
  -4   2  15    0.31    6.32   0
  -4   2  18    2.97    6.63   0
  -4   2  19    7.10    5.73   0
  -3   2  11   59.12    7.01   0
  -1  -4  -7   22.77    7.45   0
  -1  -3  -6   47.18    7.53   0
   0   2  10   82.33    6.23   0
   1  -5  -7  161.83    7.49   0
   1  -1  -2    2.95    9.61   0
   1   2  12    6.60    6.70   0
   1   2  20    8.88    6.91   0
   3  -2  -2  339.38    9.85   0
   4  -7  -4    4.51    5.67   0
   4  -5  -4   50.73    6.48   0
   4  -3  -2   65.77    5.69   0
   4  -1   2 1080.13   14.93   0
   5  -5  -2  274.98    7.20   0
   5  -3   0   51.74    5.42   0
   6  -6   0   15.25    5.57   0
   6  -2   5   46.84    6.98   0
   6  -1   9    6.58    9.36   0
   7  -3   7  125.82    8.70   0
   7  -2  11    9.91    8.42   0
  -8  -3   2    4.27    8.79   0
  -8  -2   4   12.41    6.61   0
  -7  -1   4   12.60    6.69   0
  -7   0   8  117.98    6.43   0
  -6   0   5    4.16    6.69   0
  -6   1  11   44.19    5.43   0
  -6   1  12    5.50    6.40   0
  -5  -1   0  470.94   12.45   0
  -5   0   3   -1.18    6.87   0
  -4  -6  -7    4.54    7.28   0
  -4  -4  -6  125.64   10.18   0
  -4  -3  -5  113.23   13.04   0
  -4   2  16   -2.93    5.32   0
  -4   2  17    0.73    5.55   0
  -3   2  12  268.42    6.96   0
  -2  -7  -8   -0.93    7.44   0
  -2  -6  -8    2.72    6.80   0
  -2  -3  -6  130.85    8.40   0
  -2   2  10    3.87    5.34   0
  -1  -7  -8    4.79    5.45   0
  -1  -6  -8    3.11    5.48   0
  -1   2  10    0.42    5.56   0
   0  -7  -8   10.51    6.81   0
   0  -3  -6  441.20   10.37   0
   0   2  11   77.90    6.97   0
   0   2  21   19.54    6.82   0
   1   2  14  169.69    8.06   0
   1   2  15   70.59    6.86   0
   1   2  17   64.96    7.09   0
   1   2  18    7.85    6.55   0
   1   2  19   35.01    5.56   0
   2  -6  -7    3.88    6.46   0
   3  -7  -6    2.47    6.71   0
   3  -6  -6  118.80    7.23   0
   3  -4  -5    9.43    6.49   0
   3   1   9   29.48   10.02   0
   5  -6  -3  142.54    7.59   0
   6  -5   0    6.30    5.40   0
   7  -4   4    2.80    6.51   0
   7  -2  10   20.99    9.42   0
  -8  -1   8    2.22    7.03   0
  -7   0   9   -0.50    5.57   0
  -6   1  13   58.39    5.68   0
  -6   1  14   21.17    6.71   0
  -6   1  15   10.15    6.62   0
  -5   1   8   25.18    5.26   0
  -4   1   6   84.23    6.14   0
  -3   2  14   65.24    5.97   0
  -3   2  16   18.11    6.12   0
  -3   2  17   18.48    6.27   0
  -3   2  18   76.50    5.86   0
  -3   2  19    0.27    5.22   0
  -2   2  20   -0.66    7.14   0
  -2   2  21   35.43    5.85   0
  -1  -5  -8  127.01    7.66   0
  -1   2  21   32.12    5.76   0
   0   2  12   17.58    6.39   0
   0   2  20    1.74    5.31   0
   1   2  16   37.46    5.65   0
   2  -4  -6    3.00    5.39   0
   2  -3  -5   33.88    5.63   0
   3  -5  -6   82.04    6.84   0
   3  -3  -4   20.94    5.51   0
   4  -6  -5   -1.33    5.50   0
   5  -5  -3   33.12    6.66   0
   5  -4  -2   97.63    6.00   0
   6  -6  -1   42.49    6.00   0
   6  -3   2  165.78    6.92   0
   7  -3   6    6.40    6.83   0
  -8  -1   9    6.07    6.61   0
  -7   0  10   27.54    5.47   0
  -6  -1   2    9.61    6.72   0
  -6   0   6  812.30   11.04   0
  -6   1  16   12.10    5.06   0
  -5  -5  -6   18.07    9.59   0
  -3  -6  -8    0.52    6.20   0
  -3  -1  -2  325.74   17.38   0
  -3   1   5   17.57    5.75   0
  -2  -5  -8   70.59    7.23   0
  -2   1   4   54.77    7.07   0
  -2   2  12  165.32    6.41   0
  -2   2  18    4.42    6.44   0
  -2   2  19    5.07    4.96   0
  -1   2  12  134.14    6.77   0
  -1   2  19   94.13    6.88   0
  -1   2  20    6.64    5.63   0
   0   2  13  700.89   10.45   0
   0   2  14   71.27    6.77   0
   0   2  17   17.19    6.88   0
   0   2  18   13.75    6.58   0
   1  -7  -8    8.94    5.76   0
   1  -6  -8    4.95    5.05   0
   1  -4  -7   16.42    5.15   0
   2  -5  -7   91.23    5.80   0
   3   0   3    0.66    8.62   0
   4  -5  -5   27.56    5.47   0
   4  -4  -4    6.00    5.11   0
   5  -1   4  181.74    9.20   0
   6  -5  -1   42.97    5.64   0
   6  -4   0    8.28    5.39   0
   6  -2   4    9.33    6.51   0
   7  -5   2   29.86    6.17   0
   7  -2   9   86.03    9.42   0
  -8  -1  10   19.78    6.61   0
  -7  -2   2    1.25    6.79   0
  -7  -1   5    3.10    6.60   0
  -7   0  12   15.68    6.50   0
  -5  -2  -2  719.17   18.63   0
  -5   1  10   23.18    5.22   0
  -4  -5  -7    1.18    7.27   0
  -3  -4  -7   66.28    8.31   0
  -2   2  14  582.31    8.56   0
  -2   2  15    1.76    5.27   0
  -2   2  16    2.20    5.02   0
  -1   1   4  272.85   10.12   0
  -1   2  14  140.99    5.87   0
  -1   2  15   58.22    6.39   0
  -1   2  16   46.24    6.11   0
  -1   2  17  201.89    6.75   0
  -1   2  18   43.40    5.62   0
   0   2  15  475.08    8.49   0
   0   2  16    6.14    5.16   0
   1  -5  -8   18.75    6.23   0
   1  -3  -6  150.05    6.96   0
   1   1   5  820.09   16.89   0
   3  -7  -7   10.63    5.17   0
   3  -6  -7   11.33    6.34   0
   4  -3  -3    5.93    5.07   0
   5  -6  -4    7.20    5.53   0
   6  -6  -2   -1.55    5.18   0
   6  -3   1   45.03    6.68   0
   6  -1   8   15.95    8.69   0
   7  -3   5  166.56    8.15   0
  -7  -3   0    5.92    9.03   0
  -7   0  13    5.91    5.27   0
  -6   0   7    1.48    6.21   0
  -5   1  11   -3.17    5.27   0
  -5   1  12  101.38    6.74   0
  -3  -3  -6   15.66    8.39   0
  -3   0   1    0.40    7.25   0
  -2  -7  -9   56.43    7.56   0
  -1  -7  -9   18.74    5.71   0
  -1  -6  -9   63.73    7.20   0
  -1  -1  -3  477.39   17.37   0
   0  -7  -9   37.53    5.61   0
   0  -6  -9   16.72    6.57   0
   0  -2  -5   37.99    6.49   0
   2  -6  -8   47.42    5.25   0
   2  -2  -4    5.20    5.60   0
   3  -4  -6   18.77    5.15   0
   3  -2  -3   43.10    5.96   0
   3   1  10   -1.37    8.58   0
   3   1  20    1.80    6.44   0
   4  -6  -6  102.69    6.25   0
   5  -5  -4    8.77    5.10   0
   5  -4  -3   27.65    5.34   0
   6  -5  -2   11.90    5.17   0
   6  -4  -1    8.02    6.52   0
   7  -5   1   13.52    5.54   0
   7  -4   2   28.75    6.69   0
   7  -2   8   31.00    7.61   0
  -8  -3   3    6.26    7.85   0
  -8  -2   6    4.01    6.60   0
  -7  -1   6   13.95    6.50   0
  -5   1  13   22.03    5.28   0
  -5   1  14  187.15    6.04   0
  -5   1  15   77.27    5.85   0
  -5   1  16   26.07    4.91   0
  -5   1  18    1.67    5.44   0
  -4   1   8  801.17    9.51   0
  -3   1   6  246.06    7.61   0
  -2  -6  -9    5.24    5.91   0
  -2   1   5    4.44    7.11   0
   0  -1  -3 3118.80   29.21   0
   1  -7  -9   16.37    5.56   0
   1  -6  -9   26.44    6.19   0
   2  -5  -8   33.50    6.35   0
   2  -4  -7  102.31    5.88   0
   3  -5  -7    6.28    4.76   0
   4  -5  -6  149.34    5.73   0
   4  -4  -5  110.49    5.70   0
   4  -1   1 2383.57   19.72   0
   4   0   5    0.92    9.29   0
   5  -3  -2   68.69    6.11   0
   5   0  18    9.01    9.79   0
   6  -6  -3    9.74    5.46   0
   6  -2   3  892.13   12.13   0
   7  -3   4    6.98    6.22   0
  -6  -3  -2  191.69   12.97   0
  -5   0   5    4.91    5.77   0
  -4  -6  -8   35.92    7.30   0
  -4   1  20   33.68    6.56   0
  -2  -2  -5  596.94   14.34   0
  -1  -3  -7    3.56    6.02   0
   1  -2  -5  105.98    6.57   0
   2  -7  -9    3.46    5.67   0
   2   1   7  248.99   11.02   0
   3  -7  -8    1.77    5.10   0
   3  -1  -1    9.64    7.24   0
   3   1  18    4.09    5.99   0
   4  -6  -7    6.44    6.39   0
   4  -3  -4    2.02    4.84   0
   4  -2  -2   28.72    5.37   0
   5  -2   0  506.44    9.07   0
   5  -1   3  254.06    9.29   0
   6  -5  -3   45.96    6.35   0
   6  -3   0   16.51    6.22   0
   6  -1   7  440.21   12.28   0
   7  -5   0    5.94    5.11   0
   7  -4   1   34.65    6.06   0
   7  -2   7    7.30    6.93   0
  -8  -2   7  151.20    6.88   0
  -7  -2   3   19.37    5.93   0
  -6   0   9    6.18    4.54   0
  -6   0  10  270.77    7.39   0
  -5  -6  -7  115.70   10.13   0
  -5  -1   1    9.42    6.12   0
  -4   0   3   -1.23    6.44   0
  -4   1  18   15.84    6.12   0
  -4   1  19    8.91    4.89   0
  -2  -4  -8  198.60    7.80   0
  -1   1   5   64.59    8.42   0
   0  -7 -10   66.74    6.67   0
   0   1   5  732.87   13.77   0
   1  -5  -9  118.08    5.55   0
   2  -6  -9   19.60    4.66   0
   2   1  21    7.29    6.88   0
   3   1  11  147.75    9.17   0
   3   1  17   73.01    7.61   0
   5  -5  -5    1.87    4.60   0
   5  -4  -4  477.29    7.90   0
   5   0  17   -0.39    9.38   0
   6  -4  -2   37.67    5.10   0
   7  -3   3   85.43    6.72   0
  -8  -3   4    5.97    5.87   0
  -8  -2   8   21.29    6.56   0
  -7  -1   8    0.31    5.93   0
  -6  -1   4    0.45    6.14   0
  -6   0  11    1.93    4.61   0
  -6   0  17   -5.83    6.15   0
  -4   1  11    6.93    4.66   0
  -4   1  12   25.61    4.88   0
  -4   1  13   97.21    6.09   0
  -4   1  14    9.48    5.59   0
  -4   1  15  131.70    6.15   0
  -4   1  16   80.40    5.17   0
  -4   1  17   22.70    4.91   0
  -3  -6  -9   12.01    5.97   0
  -3   1   8   49.55    6.26   0
  -3   1  20   51.90    5.82   0
  -3   1  21    9.22    4.91   0
  -2  -5  -9  433.28    8.87   0
  -2   1   6   82.72    5.95   0
  -1  -7 -10    9.17    5.32   0
  -1  -6 -10   -1.80    5.76   0
   0  -6 -10    8.71    5.70   0
   1  -7 -10   49.46    6.48   0
   1  -3  -7   10.91    4.96   0
   2   1  20   23.97    6.09   0
   3  -5  -8   11.28    4.99   0
   3  -4  -7   96.22    5.34   0
   3   1  12   28.15    6.71   0
   3   1  13  106.36    8.49   0
   3   1  14  310.55    9.74   0
   3   1  15   99.37    7.57   0
   3   1  16    3.64    5.46   0
   4  -5  -7   10.52    4.60   0
   4  -4  -6   54.66    5.01   0
   5  -6  -6   19.37    4.90   0
   6  -2   2   33.23    6.19   0
   7  -5  -1   -0.02    5.00   0
  -8  -2   9   68.02    6.82   0
  -7  -1   9    2.71    4.60   0
  -6   0  12  368.20    6.93   0
  -6   0  13   -2.87    4.74   0
  -6   0  14   10.34    4.85   0
  -6   0  15   -4.66    4.44   0
  -6   0  16  168.87    5.73   0
  -3   1  19    6.47    4.60   0
  -2  -7 -10   -0.62    6.25   0
  -2  -3  -7   19.18    6.17   0
  -2   1  21   41.21    6.31   0
  -1   1  22    0.78    4.95   0
   0   1  22   85.58    5.45   0
   1  -6 -10   21.10    4.92   0
   2  -7 -10    8.07    5.77   0
   2  -5  -9   16.51    4.65   0
   2  -2  -5  190.72    6.32   0
   2   1  19    1.56    5.78   0
   3  -6  -9   24.39    5.54   0
   3  -3  -6   27.91    4.87   0
   3  -2  -4    4.45    4.82   0
   4  -1   0 1258.60   14.10   0
   5  -5  -6    8.50    4.64   0
   5  -4  -5   19.56    5.94   0
   5   0  16   64.84   10.19   0
   6  -4  -3    3.98    5.07   0
   6  -3  -1    9.05    4.66   0
   6  -1   6    6.08    6.95   0
   7  -4   0   50.76    5.02   0
   7  -3   2    7.50    5.89   0
   7  -2   6   51.26    6.38   0
  -8  -3   5   17.66    6.58   0
  -7  -3   1   46.06    8.06   0
  -7  -2   4    2.58    5.41   0
  -7  -1  10    1.11    4.55   0
  -7  -1  11    5.54    5.53   0
  -5   0   7    4.72    4.56   0
  -4   0   4   27.07    6.39   0
  -3   0   2    2.71    6.48   0
  -3   1   9  177.23    5.88   0
  -3   1  10    3.19    5.55   0
  -3   1  17    5.25    5.48   0
  -3   1  18    6.61    4.60   0
  -2  -6 -10   19.93    5.68   0
  -2   1   7 2594.47   15.95   0
  -2   1  20   25.05    4.76   0
  -1   1   6  520.57   10.42   0
  -1   1  21  109.02    5.54   0
   0  -5 -10   27.07    5.74   0
   0   1  21   31.16    6.05   0
   1   1  20    0.61    5.54   0
   2  -6 -10   27.98    5.66   0
   2  -3  -7    2.42    4.61   0
   2   0   1    1.58    9.69   0
   2   1   8   39.28    7.16   0
   2   1  18   12.81    6.43   0
   4  -3  -5   23.11    4.80   0
   5  -6  -7   20.66    4.96   0
   7  -5  -2   95.84    5.63   0
  -7  -4  -1   30.60    8.53   0
  -7  -1  12   41.17    5.28   0
  -7  -1  13   28.64    5.10   0
  -7  -1  14   -0.30    4.88   0
  -6  -2   1   71.55    6.96   0
  -6  -1   5  372.35    8.24   0
  -5  -1   2  139.19    7.65   0
  -5   0   8 1019.46   10.37   0
  -5   0  19   -0.05    4.80   0
  -4  -5  -8   54.58    7.30   0
  -4  -4  -7  480.71   13.34   0
  -3  -5  -9    2.74    6.14   0
  -3  -4  -8   11.68    6.24   0
  -3   1  11  131.61    5.45   0
  -3   1  12    2.49    5.43   0
  -3   1  13   88.72    6.07   0
  -3   1  14  515.18    8.11   0
  -3   1  15  346.23    6.60   0
  -3   1  16   20.24    4.56   0
  -2   0   1    2.98    8.58   0
  -2   1  19    8.53    4.64   0
  -1  -5 -10  405.83    8.29   0
  -1   1  20   45.59    4.90   0
   0  -2  -6 1194.22   13.59   0
   0   1   6    3.32    6.68   0
   0   1  20    4.97    5.72   0
   1  -5 -10  118.40    5.23   0
   3  -5  -9   -1.15    4.35   0
   3  -4  -8   75.94    4.72   0
   4  -4  -7    7.00    4.48   0
   5  -3  -4   12.07    5.24   0
   5  -1   2    5.99    5.62   0
   5   0  15   -1.58    8.68   0
   6  -3  -2   15.53    5.08   0
   7  -4  -1   11.06    4.72   0
   7  -3   1    0.43    5.32   0
   7  -2   5   12.96    5.88   0
   8  -3   6  197.46    7.85   0
  -8  -3   6    8.44    5.71   0
  -7  -2   5   77.16    6.10   0
  -5   0   9   -2.29    4.34   0
  -5   0  17   -8.88    5.85   0
  -5   0  18   -3.17    4.64   0
  -2   1   8 1664.69   12.80   0
  -2   1  17    1.63    5.07   0
  -2   1  18   59.01    4.40   0
  -1  -2  -6  442.32   10.02   0
  -1   1  19   20.86    4.45   0
   0  -6 -11   88.23    5.81   0
   0  -3  -8  763.40    9.52   0
   0   1  19   39.32    5.61   0
   1  -6 -11   24.19    5.29   0
   1  -3  -8    7.14    5.58   0
   1   1  19   -2.07    4.30   0
   2  -5 -10    1.25    5.22   0
   2   1  17   76.79    6.20   0
   3  -6 -10   16.76    4.44   0
   3  -1  -2  114.96    7.24   0
   4  -6  -9    1.73    4.57   0
   5  -5  -7    7.89    4.39   0
   5  -4  -6    3.15    5.30   0
   6  -4  -4   25.23    4.49   0
   6  -1   5   75.06    7.38   0
   7  -5  -3    2.23    4.62   0
  -8  -3   7   36.49    6.18   0
  -6  -1   6  190.80    6.08   0
  -5   0  10  231.33    5.95   0
  -5   0  11   -2.42    4.10   0
  -5   0  12   96.76    5.73   0
  -5   0  13    0.26    5.18   0
  -5   0  14  179.47    6.07   0
  -5   0  15   -1.61    4.14   0
  -5   0  16    8.17    4.20   0
  -4  -6  -9   54.37    7.39   0
  -4  -1   0 1396.62   16.94   0
  -4   0   5   -2.51    4.69   0
  -4   0  20  139.89    6.55   0
  -3  -6 -10   79.61    6.88   0
  -2  -5 -10   33.69    5.58   0
  -2  -4  -9  181.57    7.09   0
  -2   1   9   79.71    4.97   0
  -2   1  15  577.52    8.31   0
  -2   1  16    3.07    4.39   0
  -1  -6 -11   53.50    5.25   0
  -1  -3  -8   15.33    5.56   0
  -1   1   7 1288.96   12.53   0
  -1   1  18    7.16    4.21   0
   0   1  18    1.18    5.31   0
   1   1   7   76.47    7.00   0
   1   1  18    5.56    4.39   0
   2  -6 -11   36.03    5.51   0
   2   1  16  133.93    6.11   0
   3  -3  -7   33.75    4.61   0
   3  -2  -5    3.57    4.50   0
   5  -6  -8   18.71    4.59   0
   5   0  11    0.99   10.73   0
   5   0  13    3.39    9.83   0
   7  -4  -2   13.45    4.49   0
   7  -3   0    1.98    5.59   0
   7  -2   4   19.16    5.26   0
   8  -3   5   11.55    5.57   0
  -7  -3   2    0.50    6.04   0
  -6  -1   7    4.06    4.27   0
  -5  -5  -7    0.27    8.08   0
  -4   0  19    5.85    5.13   0
  -3   0   3    3.28    6.32   0
  -2   1  11    8.75    4.19   0
  -2   1  12    3.40    4.37   0
  -2   1  13  687.38    7.95   0
  -1   1   8  849.82   10.24   0
  -1   1  16   12.16    4.81   0
  -1   1  17    6.46    4.00   0
   0   1   7  762.08   10.71   0
   0   1  17   98.71    5.69   0
   1   1  17  139.94    5.34   0
   2  -3  -8 1575.10   11.35   0
   2  -2  -6  101.39    5.13   0
   2   1  10  134.99    6.97   0
   2   1  11  135.22    7.24   0
   2   1  13  511.50    9.76   0
   2   1  14    1.30    5.61   0
   3  -5 -10   13.18    5.11   0
   4  -4  -8  137.89    5.85   0
   4  -2  -4   23.48    4.59   0
   4  -1  -1 2922.78   18.63   0
   4   0   4   30.82    8.17   0
   5  -5  -8   57.95    5.70   0
   5  -3  -5    9.08    5.00   0
   5  -1   1    1.96    5.37   0
   5   0  12   20.12    9.97   0
   6  -5  -6   30.61    4.46   0
   6  -4  -5   48.44    5.41   0
   6  -2   0  206.11    6.15   0
   7  -5  -4   14.39    4.58   0
   8  -3   4   69.77    6.38   0
  -7  -2   7   15.38    5.43   0
  -6  -2   2   36.14    6.37   0
  -6  -1   8   70.58    4.73   0
  -6  -1  16    6.77    5.10   0
  -5  -2  -1    1.84    6.56   0
  -5  -1   3   59.17    6.04   0
  -4  -2  -3  816.39   22.27   0
  -4   0   6 4101.65   18.93   0
  -4   0  18   41.11    4.50   0
  -3   0  21    0.34    4.33   0
  -2  -6 -11    2.13    5.80   0
  -1   1   9  146.09    5.89   0
   0  -5 -11  160.47    5.60   0
   0   1  16   12.11    5.08   0
   1  -5 -11    4.88    4.25   0
   1  -4 -10    9.24    3.91   0
   1   1   8  975.25   12.66   0
   1   1  16   41.02    4.59   0
   2   1  12    4.22    5.08   0
   3  -6 -11    0.69    4.03   0
   3  -4  -9  251.29    5.71   0
   4  -6 -10   13.87    4.25   0
   4   0  19    2.07    6.11   0
   5  -4  -7   22.23    4.31   0
   6  -1   4    0.77    5.55   0
   7  -4  -3   -4.75    5.32   0
   7  -2   3   58.22    5.58   0
  -7  -5  -2   32.93    9.25   0
  -7  -2   8  208.37    6.60   0
  -7  -2   9    6.88    5.07   0
  -6  -3  -1   40.91    7.60   0
  -6  -1   9   19.32    4.29   0
  -6  -1  10   12.94    4.07   0
  -6  -1  11   50.08    5.07   0
  -6  -1  13   56.33    5.37   0
  -6  -1  14   15.18    4.28   0
  -6  -1  15   12.37    4.27   0
  -5  -6  -8   -1.53    7.68   0
  -4   0   7    1.13    4.38   0
  -4   0  16   60.63    5.16   0
  -4   0  17   -1.21    4.40   0
  -3  -3  -7   12.59    6.58   0
  -3   0  20   60.90    4.53   0
  -1  -5 -11    2.16    4.08   0
  -1  -4 -10   16.61    5.48   0
  -1   1  11   31.47    4.40   0
  -1   1  12   -0.67    4.00   0
  -1   1  13   -0.43    3.86   0
  -1   1  14 1444.40   10.68   0
   0  -6 -12    8.45    4.00   0
   0  -1  -4 1093.09   15.67   0
   0   1   8 1834.24   14.76   0
   0   1  14   22.36    5.37   0
   0   1  15  906.94    9.03   0
   1  -6 -12   13.00    4.48   0
   1  -1  -4  287.99    8.54   0
   1   1   9   52.32    5.61   0
   1   1  14  696.83    9.54   0
   2  -5 -11   99.35    4.46   0
   4  -3  -7   23.39    4.25   0
   5  -2  -3   11.11    4.11   0
   6  -5  -7   74.02    4.63   0
   6  -2  -1   80.42    5.80   0
   8  -3   3    1.28    5.77   0
  -7  -4   0   48.36    7.37   0
  -7  -3   3   39.80    5.31   0
  -7  -2  10    9.45    4.01   0
  -7  -2  11   18.23    5.12   0
  -7  -2  12   33.98    5.47   0
  -7  -2  13   51.41    4.69   0
  -5  -1   4    4.18    5.29   0
  -4   0   9   -1.70    4.63   0
  -4   0  14   91.00    5.28   0
  -4   0  15    0.10    3.86   0
  -3   0  19   -1.97    3.98   0
  -2   0  21   -3.82    3.87   0
  -1  -6 -12    5.84    5.44   0
  -1   0  22  373.27    7.45   0
   0  -3  -9  231.49    6.49   0
   0   1   9   70.01    5.34   0
   0   1  12   82.96    5.41   0
   0   1  13 1363.56   10.70   0
   1  -3  -9  513.69    7.20   0
   1   1  11   50.46    5.18   0
   1   1  13  106.30    5.24   0
   2  -6 -12   -2.17    4.30   0
   3  -5 -11   11.49    4.68   0
   3  -1  -3   24.43    4.83   0
   4  -5 -10    4.18    4.01   0
   4  -2  -5  449.18    6.83   0
   4   0  18   12.59    5.87   0
   5  -5  -9    1.70    4.09   0
   6  -4  -6    4.41    3.92   0
   6  -3  -4   13.67    3.81   0
   7  -2   2  400.02    7.94   0
  -5  -1  18    8.98    5.12   0
  -4  -1   1 2779.92   19.76   0
  -4   0  12  197.42    5.22   0
  -4   0  13   -2.29    3.79   0
  -3   0  18    3.21    3.77   0
  -2  -5 -11  162.04    6.32   0
  -2   0   2 3186.16   23.21   0
  -2   0  20  177.90    5.94   0
   0  -2  -7 3681.37   19.82   0
   0   0  22   28.10    4.36   0
   1  -5 -12   10.30    5.07   0
   1   0  22   14.11    4.54   0
   2  -3  -9  247.09    5.66   0
   2  -1  -4   51.32    6.33   0
   2   0  21    3.02    5.12   0
   3  -6 -12    7.58    3.81   0
   3  -4 -10   -1.61    3.84   0
   3   0  20    0.75    5.08   0
   4  -1  -2   -0.26    5.46   0
   5  -4  -8   82.40    4.37   0
   6  -5  -8   25.85    5.19   0
   6  -1   3   12.46    5.56   0
   7  -3  -2    1.61    4.17   0
   8  -3   2  102.13    5.53   0
  -7  -3   4    0.69    4.76   0
  -6  -4  -3   14.11    8.37   0
  -5  -1   5   77.11    5.46   0
  -5  -1  17   15.67    4.05   0
  -4  -5  -9  282.19    9.41   0
  -3  -6 -11  100.11    6.08   0
  -3  -4  -9  150.28    6.79   0
  -3   0   5    2.16    5.74   0
  -3   0  17    2.00    3.67   0
  -2  -6 -12    3.89    5.32   0
  -2  -4 -10  250.39    7.52   0
  -1  -3  -9  264.88    7.04   0
  -1   0  21    4.47    4.19   0
   0  -5 -12    5.48    3.88   0
   0  -4 -11  122.79    5.41   0
   0   0  21    6.39    4.83   0
   1  -6 -13   21.25    5.24   0
   1   0  21    3.05    5.14   0
   2  -5 -12   35.14    4.09   0
   2  -2  -7   88.43    4.77   0
   4   0  17    0.61    5.58   0
   5  -2  -4    0.90    3.55   0
   6  -3  -5   84.66    4.92   0
   7  -4  -5    6.13    4.96   0
   7  -2   1   65.91    5.28   0
   8  -3   1   17.89    5.58   0
   8  -2   8   69.40    7.65   0
  -6  -2   4   16.08    5.00   0
  -5  -1   6   72.75    5.24   0
  -5  -1  16   23.03    3.98   0
  -4  -6 -10   29.32    6.46   0
  -4  -1  20   27.36    4.16   0
  -3   0  16   15.95    3.71   0
  -2   0  19   -1.58    3.91   0
  -1  -5 -12   15.83    4.94   0
  -1  -2  -7 2112.09   16.38   0
  -1   0  20   18.13    3.89   0
   0  -6 -13   61.51    4.48   0
   2  -6 -13    3.82    4.08   0
   2  -4 -11   95.88    4.51   0
   2   0  20    6.20    4.88   0
   3  -5 -12   74.48    5.05   0
   3   0  19    2.10    5.05   0
   4  -4 -10   88.99    4.22   0
   4  -2  -6   38.42    4.83   0
   4   0   3    1.87    6.33   0
   5  -5 -10   40.05    4.25   0
   5  -4  -9   20.20    4.70   0
   5  -3  -7   15.94    3.92   0
   7  -3  -3   33.52    4.80   0
   8  -2   7    1.33    5.93   0
  -7  -4   1   12.96    5.83   0
  -7  -3   5   15.88    4.95   0
  -5  -2   0  503.39    9.83   0
  -5  -1   7  282.26    6.45   0
  -5  -1  14  197.09    4.98   0
  -5  -1  15   75.15    4.14   0
  -4  -1  19    7.70    3.88   0
  -3  -1  -1 1460.33   19.96   0
  -3   0  15    1.60    3.66   0
  -2   0  18   58.78    4.02   0
  -1  -6 -13   23.10    5.38   0
  -1  -4 -11  126.98    5.57   0
  -1   0  19    2.58    4.31   0
   1  -3 -10   96.52    4.92   0
   1   0  20   72.07    5.44   0
   3  -6 -13    8.22    3.76   0
   3  -4 -11  142.06    4.46   0
   3  -2  -7  160.63    5.08   0
   3  -1  -4   61.63    5.59   0
   3   0   1   -0.90    6.02   0
   4   0  16  168.50    7.78   0
   5  -1  -1   10.18    4.83   0
   6  -5  -9    8.68    4.00   0
   6  -2  -3  306.34    6.28   0
   7  -4  -6    8.34    4.90   0
   8  -2   6   25.05    5.90   0
  -7  -3   6    9.92    4.52   0
  -6  -3   0   17.33    5.37   0
  -6  -2   6   18.89    4.74   0
  -6  -2  15   33.80    4.04   0
  -5  -1   8   21.37    3.77   0
  -5  -1   9   19.54    3.40   0
  -5  -1  10   28.20    4.59   0
  -5  -1  11   -1.93    3.50   0
  -5  -1  12   74.74    4.20   0
  -5  -1  13   21.73    3.94   0
  -4  -4  -8   12.72    6.96   0
  -4  -1   2    6.75    4.68   0
  -4  -1  18   21.54    4.80   0
  -3  -1  21    8.25    3.92   0
  -3   0   7   -1.12    3.94   0
  -3   0   8  339.24    6.52   0
  -3   0  12   24.34    4.65   0
  -3   0  13    0.73    3.82   0
  -2   0   3    1.09    6.04   0
  -2   0  17    0.29    3.67   0
   0  -3 -10  441.12    7.14   0
   1  -5 -13    0.75    3.48   0
   1  -2  -8   28.11    5.18   0
   1  -1  -5   60.58    6.46   0
   2  -5 -13   16.61    4.49   0
   2  -3 -10    6.42    3.87   0
   2   0  19    1.07    4.58   0
   3   0  18   44.34    4.77   0
   4  -5 -12  104.58    5.37   0
   4  -3  -9  317.08    6.27   0
   5  -5 -11   -0.41    3.62   0
   5  -2  -5    8.08    3.67   0
   6  -4  -8   37.12    4.03   0
   6  -3  -6   42.24    3.92   0
   7  -3  -4    2.94    4.15   0
   7  -1   8   45.12    7.46   0
   7  -1   9    2.07    6.85   0
   8  -2   5   41.87    5.76   0
  -7  -3   7   15.15    4.18   0
  -7  -3   9   10.86    4.57   0
  -7  -3  10   10.56    4.69   0
  -7  -3  11  232.06    6.12   0
  -7  -3  12   49.66    5.16   0
  -6  -2  12  131.66    5.18   0
  -6  -2  13    0.67    3.59   0
  -6  -2  14  160.79    4.76   0
  -4  -1  17   17.26    4.68   0
  -3  -1  20   51.49    4.61   0
  -3   0   9    4.99    3.78   0
  -3   0  10   16.70    3.70   0
  -3   0  11    3.46    3.69   0
  -2  -5 -12   18.50    4.54   0
  -2   0  16   22.83    3.73   0
   0  -6 -14   17.94    4.59   0
   0  -5 -13   12.69    3.77   0
   0  -4 -12  148.77    5.66   0
   0   0  19   -0.86    3.63   0
   1  -6 -14    0.95    3.74   0
   1   0  19   -4.12    4.23   0
   2  -6 -14    6.66    3.58   0
   2  -2  -8  129.80    4.82   0
   2  -1  -5   -1.92    4.08   0
   3  -5 -13   19.13    4.56   0
   3  -3 -10   21.30    3.79   0
   4  -4 -11    0.66    3.50   0
   5  -4 -10   61.51    4.14   0
   5  -3  -8   97.09    4.28   0
   6  -1   1  885.86   10.24   0
   7  -2  -1    7.02    4.46   0
   7  -1   7   24.75    6.53   0
   8  -3  -1    6.27    4.11   0
   8  -2   4    7.70    5.14   0
  -7  -5  -1    9.73    6.08   0
  -7  -4   2   15.69    5.03   0
  -6  -2   9   67.51    4.12   0
  -6  -2  10   12.84    3.82   0
  -5  -2  18   17.53    4.46   0
  -4  -1  16   78.47    3.94   0
  -3  -6 -12    2.24    4.26   0
  -3  -5 -11   29.39    4.72   0
  -2  -6 -13   54.03    4.86   0
  -2  -3  -9    4.77    4.29   0
  -2  -1  21   41.57    4.55   0
  -1  -5 -13    0.84    4.42   0
  -1   0  17    0.55    3.30   0
   0  -1  -5  775.16   11.29   0
   0   0  18  234.37    5.77   0
   2   0  18    6.37    4.34   0
   3  -4 -12  238.92    4.72   0
   3  -2  -8  102.58    4.74   0
   3   0  17   -2.31    4.33   0
   4  -2  -7  125.09    4.39   0
   4   0  15    1.22    4.99   0
   5  -2  -6  133.11    4.94   0
   5  -1  -2  139.66    5.66   0
   6  -4  -9    5.92    3.66   0
   6  -2  -4    8.41    3.57   0
   7  -4  -7    3.85    3.59   0
   7  -3  -5   17.95    4.31   0
   7  -1   6   10.59    6.14   0
   8  -3  -2    2.85    4.60   0
  -6  -3   1    3.44    4.32   0
  -5  -2   1   80.85    5.61   0
  -5  -2  17   44.00    4.40   0
  -4  -1   3  572.71    8.29   0
  -4  -1  15  135.51    4.13   0
  -3  -1  19    5.24    3.51   0
  -2  -4 -11  221.76    6.00   0
  -2   0  14   25.52    3.54   0
  -1  -6 -14    2.70    4.55   0
  -1  -1  22   -1.33    3.62   0
   1  -5 -14   14.48    4.18   0
   1  -3 -11   92.59    4.44   0
   1   0  18    2.35    3.69   0
   2  -5 -14    2.42    4.02   0
   2  -3 -11   24.80    4.15   0
   3  -1  -5   16.79    4.75   0
   4  -5 -13    0.55    3.61   0
   4  -3 -10   21.03    4.17   0
   4  -1  -4    2.13    4.42   0
   5  -5 -12   91.79    4.23   0
   7  -2  -2    0.37    4.13   0
   8  -2   3   76.88    4.96   0
  -7  -4   3   -0.00    4.83   0
  -5  -2  16   11.45    4.28   0
  -4  -6 -11   -0.21    5.70   0
  -4  -1  14    3.83    3.12   0
  -3  -4 -10   33.27    4.80   0
  -3  -3  -8  230.58    7.76   0
  -3  -1  18    4.34    3.56   0
  -2  -1  20   21.54    3.33   0
  -2   0   5   -0.36    4.87   0
  -2   0  12  497.64    6.37   0
  -2   0  13   -5.17    3.46   0
   0  -5 -14    5.22    3.97   0
   0  -3 -11   -0.84    3.97   0
   0  -1  22   78.64    4.14   0
   0   0  17    5.47    3.20   0
   1  -4 -13   -1.84    3.77   0
   1   0  17    4.27    4.06   0
   2  -4 -13   66.76    4.15   0
   2   0  17   -0.72    4.17   0
   3  -5 -14   17.22    3.89   0
   3  -3 -11   38.14    4.17   0
   4  -4 -12   10.55    3.39   0
   5  -4 -11   11.19    3.58   0
   6  -4 -10   46.24    4.38   0
   6  -3  -8  429.73    6.02   0
   7  -4  -8    4.18    3.26   0
   7  -1   5    9.60    4.74   0
   8  -3  -3    8.21    4.07   0
   8  -2   2   34.10    4.69   0
  -7  -4   4   82.70    5.52   0
  -4  -2  19   14.58    4.18   0
  -4  -1   4    1.11    3.39   0
  -4  -1  12   21.22    3.89   0
  -4  -1  13   89.30    3.71   0
  -3  -1  17    5.49    3.22   0
  -2  -1  19    5.19    3.80   0
  -2   0  10  860.97    7.99   0
  -2   0  11   -2.24    3.15   0
  -1  -2  -8  447.99    7.72   0
  -1   0  15    2.92    3.19   0
   0  -4 -13   78.03    4.44   0
   2  -2  -9  589.69    6.61   0
   3  -4 -13   29.96    3.29   0
   4  -2  -8   10.64    3.36   0
   5  -2  -7    1.28    3.13   0
   7  -2  -3   19.03    4.26   0
   7  -1   4   -2.19    4.23   0
   8  -2   1   59.74    5.36   0
  -7  -4   5    6.16    3.87   0
  -6  -3   2   13.02    3.76   0
  -6  -3  14   55.22    4.44   0
  -6  -3  15    3.72    3.44   0
  -5  -2  14    8.70    3.17   0
  -4  -1   5    9.76    3.38   0
  -4  -1   6   74.63    4.41   0
  -4  -1  11    5.61    2.97   0
  -3  -1  16   19.37    3.19   0
  -2  -6 -14    3.82    4.19   0
  -2  -5 -13    5.27    3.89   0
  -2   0   7   -1.43    3.39   0
  -2   0   8  360.41    5.62   0
  -2   0   9   -0.79    2.95   0
  -1  -1  20   48.27    4.10   0
   0  -2  -9  460.53    7.06   0
   0  -1  21   22.14    3.53   0
   2   0  -1   -1.72    5.98   0
   3  -2  -9   12.26    3.20   0
   4  -5 -14   -0.94    3.36   0
   4  -3 -11   19.66    3.07   0
   4  -1  -5   11.03    4.09   0
   5  -4 -12   96.20    3.79   0
   7  -4  -9   26.27    3.65   0
   7  -3  -7   10.71    3.92   0
   8  -3  -4   -2.03    3.16   0
  -6  -3  13    7.82    3.35   0
  -4  -2  18    6.78    3.15   0
  -4  -1   9   21.92    3.06   0
  -1  -5 -14    3.95    2.99   0
   0   0  15   11.71    3.25   0
   1  -5 -15    3.69    3.11   0
   1  -3 -12   76.14    3.60   0
   1  -1  21   55.81    3.63   0
   2  -3 -12   69.71    3.47   0
   2  -1  21    5.71    3.44   0
   3  -5 -15   11.82    3.20   0
   4  -4 -13   82.96    3.65   0
   6  -4 -11   20.59    3.24   0
   6  -3  -9   20.62    3.15   0
   6  -2  -6   22.11    3.21   0
;
_shelx_hkl_checksum     67717
_shelx_res_file
;
    ri21.res created by SHELXL-2014/7
TITL ri21 in P21/c
CELL 0.71073   7.0242   6.2316  17.1574  90.000  91.473  90.000
ZERR    2.00   0.0006   0.0006   0.0015   0.000   0.007   0.000
LATT  1
SYMM -X, 0.5+Y, 0.5-Z
SFAC C H N O F
UNIT 36 36 4 4 4
TEMP-100
REM colourless plate
SIZE .17 .13 .04
OMIT 5 0 0
OMIT 7 0 0
SHEL999. .8
L.S. 8
BOND$H
CONF
ACTA50
FMAP 2
PLAN 10
WGHT    0.053800    0.146400
FVAR       1.16992
F1    5    0.800871    0.608373    0.867963    11.00000    0.04417    0.05261 =
         0.02552   -0.01216    0.00068   -0.00532
O1    4    0.699401    0.065497    0.618344    11.00000    0.03934    0.02268 =
         0.02584   -0.00131    0.00084   -0.00013
N1    3    0.730578    0.360515    0.527545    11.00000    0.02514    0.02987 =
         0.02175    0.00072    0.00084    0.00084
C1    1    0.523170    0.396057    0.521477    11.00000    0.02479    0.02893 =
         0.02426    0.00182    0.00057   -0.00153
AFIX  23
H1A   2    0.470563    0.402008    0.574414    11.00000   -1.20000
H1B   2    0.462381    0.274307    0.493359    11.00000   -1.20000
AFIX   0
C2    1    0.775563    0.141018    0.545040    11.00000    0.03381    0.03103 =
         0.02331   -0.00323    0.00249    0.00465
AFIX  23
H2A   2    0.915755    0.124230    0.547100    11.00000   -1.20000
H2B   2    0.724949    0.049348    0.502178    11.00000   -1.20000
AFIX   0
C3    1    0.727899    0.206947    0.679444    11.00000    0.02274    0.02525 =
         0.02312    0.00000   -0.00027    0.00342
C4    1    0.792894    0.416847    0.668096    11.00000    0.02018    0.02641 =
         0.02196    0.00180    0.00085    0.00140
C5    1    0.828260    0.496470    0.586236    11.00000    0.02731    0.02958 =
         0.02322    0.00321    0.00001   -0.00329
AFIX  23
H5A   2    0.781997    0.645948    0.580909    11.00000   -1.20000
H5B   2    0.966817    0.496080    0.577026    11.00000   -1.20000
AFIX   0
C6    1    0.819316    0.550680    0.732525    11.00000    0.02102    0.02692 =
         0.02713    0.00030   -0.00003   -0.00039
AFIX  43
H6    2    0.864743    0.693094    0.726316    11.00000   -1.20000
AFIX   0
C7    1    0.778556    0.473191    0.805193    11.00000    0.02448    0.03511 =
         0.02229   -0.00572   -0.00190    0.00198
C8    1    0.711351    0.267526    0.817520    11.00000    0.02624    0.03985 =
         0.02183    0.00588    0.00361    0.00258
AFIX  43
H8    2    0.683701    0.219348    0.868528    11.00000   -1.20000
AFIX   0
C9    1    0.685394    0.133720    0.753739    11.00000    0.02522    0.02689 =
         0.02868    0.00604    0.00245    0.00137
AFIX  43
H9    2    0.638648   -0.007898    0.760606    11.00000   -1.20000
AFIX   0
HKLF 4
REM  ri21 in P21/c
REM R1 =  0.0411 for    1285 Fo > 4sig(Fo)  and  0.0525 for all    1532 data
REM    109 parameters refined using      0 restraints
END
WGHT      0.0538      0.1464
REM Highest difference peak  0.184,  deepest hole -0.161,  1-sigma level  0.039
Q1    1   0.8062  0.3505  0.8162  11.00000  0.05    0.18
Q2    1   0.7195  0.3362  0.6752  11.00000  0.05    0.17
Q3    1   0.7842  0.3823  0.4772  11.00000  0.05    0.15
Q4    1   0.7562  0.5000  0.6966  11.00000  0.05    0.15
Q5    1   0.6977  0.1837  0.7198  11.00000  0.05    0.15
Q6    1   0.5000  0.5000  0.5000  10.50000  0.05    0.15
Q7    1   0.8056  0.2899  0.6766  11.00000  0.05    0.14
Q8    1   0.6890  0.4053  0.8066  11.00000  0.05    0.14
Q9    1   0.8053  0.4588  0.6291  11.00000  0.05    0.14
Q10   1   0.7639  0.5268  0.7639  11.00000  0.05    0.13
;
_shelx_res_checksum     51741
