# Supplementary material for: Crystal structure and C—H⋯F hydrogen bonding in the fluorinated bis-benzoxazine: 3,3′-(ethane-1,2-di­yl)bis­(6-fluoro-3,4-di­hydro-2H-1,3-benzoxazine)
Source: Acta Crystallogr E Crystallogr Commun. 2016 Sep 30;72(Pt 10):1509–11. doi: 10.1107/S2056989016015243 (PMC5050787; doi:10.1107/S2056989016015243)
Supplement: Supplementary file 2 [file e-72-01509-Isup2.hkl]

data_I                                                                          
_shelx_title ' ri21 in P21/c'                                                   
_shelx_refln_list_code          4                                               
_shelx_F_calc_maximum       85.55                                               
_exptl_crystal_F_000       348.00                                               
_reflns_d_resolution_high  0.8003                                               
                                                                                
loop_                                                                           
 _space_group_symop_operation_xyz                                               
 'x, y, z'                                                                      
 '-x, y+1/2, -z+1/2'                                                            
 '-x, -y, -z'                                                                   
 'x, -y-1/2, z-1/2'                                                             
                                                                                
_cell_length_a     7.0242                                                       
_cell_length_b     6.2316                                                       
_cell_length_c    17.1574                                                       
_cell_angle_alpha  90.000                                                       
_cell_angle_beta   91.473                                                       
_cell_angle_gamma  90.000                                                       
                                                                                
_shelx_F_squared_multiplier     1.000                                           
                                                                                
loop_                                                                           
 _refln_index_h                                                                 
 _refln_index_k                                                                 
 _refln_index_l                                                                 
 _refln_F_squared_calc                                                          
 _refln_F_squared_meas                                                          
 _refln_F_squared_sigma                                                         
 _refln_observed_status                                                         
   3   0   0        827.03        882.51        12.80 o                         
   4   0   0       2755.25       3007.45        12.99 o                         
   6   0   0         66.76         83.06         3.79 o                         
   8   0   0        124.59        117.78         4.01 o                         
   1   1   0       6989.98       6752.49       164.49 o                         
   2   1   0       1443.94       1425.09        22.78 o                         
   3   1   0       1549.90       1645.65        23.17 o                         
   4   1   0        939.61        968.01        14.92 o                         
   5   1   0        314.33        337.02         3.01 o                         
   6   1   0        303.85        298.67         2.73 o                         
   7   1   0          3.91          6.73         1.59 o                         
   8   1   0         14.24         14.46         1.50 o                         
   0   2   0       1641.27       1547.91        13.74 o                         
   1   2   0        275.64        273.16         5.27 o                         
   2   2   0        163.57        190.87         5.89 o                         
   3   2   0        858.18        921.20        12.59 o                         
   4   2   0         16.71         19.35         1.63 o                         
   5   2   0        390.28        389.98         9.76 o                         
   6   2   0        162.48        152.19         2.16 o                         
   7   2   0        104.71        102.71         2.38 o                         
   8   2   0         50.86         48.21         2.04 o                         
   1   3   0        100.33        104.71         4.23 o                         
   2   3   0        229.99        202.46         3.62 o                         
   3   3   0          4.73         13.18         1.93 o                         
   4   3   0         67.61         62.64         2.04 o                         
   5   3   0         47.47         39.93         2.08 o                         
   6   3   0         11.93         13.08         1.65 o                         
   7   3   0          1.48          2.80         1.58 o                         
   8   3   0         72.79         63.86         2.56 o                         
   0   4   0        375.32        348.53         6.50 o                         
   1   4   0         57.91         54.04         2.96 o                         
   2   4   0         41.70         41.10         2.56 o                         
   3   4   0          9.79          6.59         2.07 o                         
   4   4   0        106.39        103.29         2.83 o                         
   5   4   0          4.08          5.18         1.80 o                         
   6   4   0          0.48          3.63         1.55 o                         
   7   4   0         34.42         35.96         1.62 o                         
   1   5   0          2.43          2.73         2.49 o                         
   2   5   0          7.95          7.57         2.35 o                         
   3   5   0          6.82          5.12         2.02 o                         
   4   5   0         13.01         10.75         1.76 o                         
   5   5   0          2.11          3.77         1.82 o                         
   6   5   0          0.60          1.52         1.52 o                         
   0   6   0         42.90         44.75         3.20 o                         
   1   6   0         22.30         23.89         2.61 o                         
   2   6   0          0.05          1.15         2.09 o                         
   3   6   0          0.06          0.22         1.92 o                         
   4   6   0         10.10         11.73         1.83 o                         
   5   6   0          8.56          8.89         1.70 o                         
   1   7   0          0.17          4.11         2.09 o                         
   2   7   0          2.24          6.68         2.13 o                         
   3   7   0          3.48          5.02         1.92 o                         
  -8   1   1         36.36         38.03         2.04 o                         
  -7   1   1          7.12         10.14         1.58 o                         
  -6   1   1        209.99        207.19         5.15 o                         
  -5   1   1          6.23          5.93         1.40 o                         
  -4   1   1       1966.04       2078.24        19.88 o                         
  -3   1   1          3.60          4.84         1.80 o                         
  -2   1   1        762.18        822.98         5.92 o                         
  -1   1   1       2521.88       2398.84        16.30 o                         
   0   1   1         21.14         26.29         5.03 o                         
   1   1   1       1014.92       1013.06        11.10 o                         
   2   1   1       7318.06       6916.90        56.15 o                         
   3   1   1       1004.55       1101.10         9.26 o                         
   4   1   1       1975.45       1782.87        22.89 o                         
   5   1   1          1.85          2.80         1.48 o                         
   6   1   1        622.22        648.52         9.22 o                         
   7   1   1         34.70         34.39         1.87 o                         
   8   1   1         10.22          9.60         1.54 o                         
  -8   2   1         23.96         23.44         1.68 o                         
  -7   2   1          0.58          1.50         1.46 o                         
  -6   2   1         64.41         52.89         1.87 o                         
  -5   2   1         61.62         62.01         1.90 o                         
  -4   2   1        139.25        146.72         2.84 o                         
  -3   2   1         50.87         68.68         2.25 o                         
  -2   2   1       1198.64       1160.51        13.16 o                         
  -1   2   1         19.37         28.88         3.10 o                         
   0   2   1       2015.54       1823.50        10.97 o                         
   1   2   1         48.96         52.49         3.32 o                         
   2   2   1        526.77        477.92         4.57 o                         
   3   2   1         22.53         24.07         1.96 o                         
   4   2   1        161.72        161.61         2.57 o                         
   5   2   1          0.41          0.71         1.65 o                         
   6   2   1         44.33         48.98         2.17 o                         
   7   2   1         49.39         45.84         1.98 o                         
   8   2   1         52.85         48.72         1.69 o                         
  -8   3   1          7.25          7.44         1.51 o                         
  -7   3   1         39.29         33.46         2.02 o                         
  -6   3   1          2.05          4.18         1.41 o                         
  -5   3   1        148.78        134.11         2.49 o                         
  -4   3   1          3.90          2.72         1.67 o                         
  -3   3   1         14.92         12.77         1.87 o                         
  -2   3   1         92.74         83.97         3.58 o                         
  -1   3   1          8.66         17.99         2.46 o                         
   0   3   1         17.53         11.33         2.75 o                         
   1   3   1       1155.50       1253.34        11.12 o                         
   2   3   1          0.11          1.25         2.14 o                         
   3   3   1        381.04        398.44         4.72 o                         
   4   3   1         72.82         73.68         2.07 o                         
   5   3   1        109.03        115.18         2.40 o                         
   6   3   1         29.40         32.44         1.79 o                         
   7   3   1          0.97          1.30         1.52 o                         
   8   3   1          9.66          9.34         1.90 o                         
  -7   4   1          8.36          9.82         1.66 o                         
  -6   4   1          5.64          5.24         1.52 o                         
  -5   4   1         14.97         13.79         1.90 o                         
  -4   4   1         26.41         29.11         2.04 o                         
  -3   4   1          0.00          1.91         1.88 o                         
  -2   4   1         69.20         71.24         2.71 o                         
  -1   4   1          1.38          3.21         2.51 o                         
   0   4   1          1.68          3.38         2.45 o                         
   1   4   1          0.35          0.95         2.28 o                         
   2   4   1         59.93         68.08         2.41 o                         
   3   4   1         10.52         10.47         1.95 o                         
   4   4   1        254.02        242.08         2.90 o                         
   5   4   1          0.09          0.47         1.71 o                         
   6   4   1         98.75         92.11         2.87 o                         
   7   4   1         21.04         20.91         1.78 o                         
  -6   5   1         34.69         31.95         1.75 o                         
  -5   5   1         84.90         85.88         2.27 o                         
  -4   5   1        156.00        144.55         2.52 o                         
  -3   5   1         12.43         16.58         1.97 o                         
  -2   5   1          7.26          6.37         2.91 o                         
  -1   5   1        102.29         94.21         2.41 o                         
   0   5   1          0.60          0.37         2.08 o                         
   1   5   1         49.69         45.88         2.71 o                         
   2   5   1         87.18         79.02         2.83 o                         
   3   5   1          4.11          2.47         1.98 o                         
   4   5   1          3.38          4.26         1.88 o                         
   5   5   1          4.63          7.09         1.69 o                         
   6   5   1          0.00          1.11         1.80 o                         
  -5   6   1          8.24          6.64         1.79 o                         
  -4   6   1          5.13          8.59         2.29 o                         
  -3   6   1         43.17         37.67         2.22 o                         
  -2   6   1          5.43          8.61         2.13 o                         
  -1   6   1        101.12         93.47         2.77 o                         
   0   6   1          0.74          5.36         2.15 o                         
   1   6   1         94.39         90.87         2.60 o                         
   2   6   1         25.58         28.53         2.18 o                         
   3   6   1         19.05         23.40         2.07 o                         
   4   6   1          6.44          8.03         1.94 o                         
   5   6   1         28.79         27.70         1.90 o                         
  -3   7   1         32.31         39.12         2.20 o                         
  -2   7   1         15.92         13.89         2.27 o                         
  -1   7   1          0.26          1.98         2.32 o                         
   0   7   1         37.83         35.79         2.13 o                         
   1   7   1          1.57          2.12         2.06 o                         
   2   7   1         40.75         38.50         2.15 o                         
   3   7   1         14.85         18.11         1.96 o                         
  -8   0   2         31.91         34.25         2.22 o                         
  -7   0   2          9.46         12.35         1.88 o                         
  -6   0   2          4.58          4.06         1.84 o                         
  -5   0   2         80.24         88.51         3.63 o                         
  -4   0   2          0.74          1.33         1.82 o                         
  -3   0   2          5.41          2.44         2.40 o                         
  -2   0   2       2140.14       2262.37        29.54 o                         
  -1   0   2       3675.23       3344.25        16.03 o                         
   1   0   2        516.96        536.29        14.71 o                         
   2   0   2       1548.67       1469.76        18.71 o                         
   3   0   2        529.50        577.62        16.24 o                         
   4   0   2        495.86        493.08         4.58 o                         
   5   0   2         16.95         17.19         3.70 o                         
   6   0   2        194.14        188.34         3.40 o                         
   7   0   2          2.90          2.93         1.96 o                         
   8   0   2        193.04        186.36         6.46 o                         
  -8   1   2          9.30         11.96         1.51 o                         
  -7   1   2         27.61         30.42         1.66 o                         
  -6   1   2          5.32          7.01         1.51 o                         
  -5   1   2        105.18        108.43         2.09 o                         
  -4   1   2          0.80          1.63         1.41 o                         
  -3   1   2         92.55         84.24         2.10 o                         
  -2   1   2        101.26        100.93         3.81 o                         
  -1   1   2          0.13          0.95         2.64 o                         
   0   1   2       2546.40       2367.51        26.43 o                         
   1   1   2         40.21         45.06         3.43 o                         
   2   1   2       2099.60       1989.37        57.00 o                         
   3   1   2        259.11        241.59         4.31 o                         
   4   1   2        752.06        790.50         4.92 o                         
   5   1   2          3.43          2.43         1.48 o                         
   6   1   2         37.43         43.04         1.64 o                         
   7   1   2          2.78          3.71         1.53 o                         
   8   1   2          8.79          7.26         1.95 o                         
  -8   2   2          5.30          8.05         1.68 o                         
  -7   2   2          0.02          1.41         1.41 o                         
  -6   2   2         26.11         29.05         1.72 o                         
  -5   2   2         56.14         59.18         1.82 o                         
  -4   2   2         23.75         20.92         1.50 o                         
  -3   2   2        220.73        248.33         3.15 o                         
  -2   2   2         63.98         66.46         2.31 o                         
  -1   2   2        713.38        694.09         6.23 o                         
   0   2   2          0.04          0.89         3.76 o                         
   1   2   2        151.05        143.20         4.17 o                         
   2   2   2          2.85          6.20         2.32 o                         
   3   2   2        164.61        174.44         2.93 o                         
   4   2   2         48.38         52.51         2.14 o                         
   5   2   2        512.66        518.61         5.88 o                         
   6   2   2         23.37         21.89         1.62 o                         
   7   2   2        294.01        292.21         3.53 o                         
   8   2   2         29.88         27.88         1.62 o                         
  -8   3   2          1.62          3.16         1.59 o                         
  -7   3   2          0.00          1.29         1.50 o                         
  -6   3   2          8.88         11.06         1.34 o                         
  -5   3   2         42.20         47.27         1.93 o                         
  -4   3   2         46.46         50.57         1.72 o                         
  -3   3   2         82.48         90.11         2.31 o                         
  -2   3   2        741.63        773.48         5.14 o                         
  -1   3   2        240.88        253.27         4.39 o                         
   0   3   2       2389.08       2324.10        35.96 o                         
   1   3   2        440.25        431.80         8.98 o                         
   2   3   2        652.54        617.82         5.72 o                         
   3   3   2          9.40          8.54         2.06 o                         
   4   3   2        110.07        106.81         2.51 o                         
   5   3   2         52.00         48.17         2.09 o                         
   6   3   2        143.79        129.11         2.61 o                         
   7   3   2          7.49          7.59         1.67 o                         
   8   3   2         94.56         81.04         4.58 o                         
  -7   4   2          8.95         11.69         1.57 o                         
  -6   4   2         27.69         25.22         1.67 o                         
  -5   4   2         85.14         76.88         2.21 o                         
  -4   4   2         56.45         55.03         1.97 o                         
  -3   4   2          1.53          1.34         1.77 o                         
  -2   4   2          1.53          2.46         2.23 o                         
  -1   4   2         25.95         32.38         4.09 o                         
   0   4   2        393.12        409.14         4.72 o                         
   1   4   2         25.96         23.43         2.55 o                         
   2   4   2        329.68        338.77         4.12 o                         
   3   4   2         92.36         90.51         2.42 o                         
   4   4   2        519.30        525.96         7.05 o                         
   5   4   2         25.90         31.01         1.95 o                         
   6   4   2         97.77        109.83         2.71 o                         
   7   4   2         18.73         20.84         1.81 o                         
  -6   5   2          4.92          6.40         1.62 o                         
  -5   5   2        217.36        201.24         3.35 o                         
  -4   5   2          5.29          6.33         1.87 o                         
  -3   5   2        187.90        156.70         2.65 o                         
  -2   5   2          3.75          4.63         2.13 o                         
  -1   5   2         88.15         68.86         2.60 o                         
   0   5   2          1.90          3.03         2.35 o                         
   1   5   2         25.26         29.51         2.37 o                         
   2   5   2          3.40          6.50         2.52 o                         
   3   5   2         17.06         21.28         2.08 o                         
   4   5   2         16.46         16.06         1.80 o                         
   5   5   2         51.19         49.48         2.06 o                         
   6   5   2         10.87          8.16         1.92 o                         
  -5   6   2         38.56         33.72         2.33 o                         
  -4   6   2          9.95          9.01         1.94 o                         
  -3   6   2          8.64          8.43         1.88 o                         
  -2   6   2        161.95        139.16         3.11 o                         
  -1   6   2         27.61         26.20         2.18 o                         
   0   6   2         21.34         14.38         2.08 o                         
   1   6   2         26.55         29.25         2.22 o                         
   2   6   2         19.86         19.02         2.19 o                         
   3   6   2          0.28          3.55         1.94 o                         
   4   6   2          3.56          5.77         1.79 o                         
   5   6   2          4.80          6.35         1.82 o                         
  -3   7   2         30.08         31.33         2.15 o                         
  -2   7   2          8.98          9.35         2.28 o                         
  -1   7   2          0.32         -2.11         2.24 o                         
   0   7   2         14.97         15.21         1.98 o                         
   1   7   2         11.53         11.74         2.64 o                         
   2   7   2          0.08         -0.94         2.06 o                         
   3   7   2         44.16         45.11         2.28 o                         
  -8   1   3          0.25          0.98         1.45 o                         
  -7   1   3          0.06          0.19         1.36 o                         
  -6   1   3          0.46          2.79         1.82 o                         
  -5   1   3         41.65         43.05         1.77 o                         
  -4   1   3        418.11        434.20         8.77 o                         
  -3   1   3         19.35         18.18         1.33 o                         
  -2   1   3        321.61        325.60         4.56 o                         
  -1   1   3        417.70        404.91         6.17 o                         
   0   1   3       2231.72       2214.33        43.90 o                         
   1   1   3        354.13        350.76         6.12 o                         
   2   1   3        167.35        153.18         4.00 o                         
   3   1   3         58.01         54.37         2.99 o                         
   4   1   3        165.26        182.18         2.86 o                         
   5   1   3        193.61        186.66         2.94 o                         
   6   1   3          8.69          8.11         1.56 o                         
   7   1   3         35.72         31.35         2.51 o                         
   8   1   3         19.58         18.11         1.74 o                         
  -8   2   3         38.79         41.75         2.27 o                         
  -7   2   3         14.57         14.84         1.33 o                         
  -6   2   3        221.38        217.99         2.20 o                         
  -5   2   3         10.50          8.20         1.50 o                         
  -4   2   3        315.83        326.93         3.34 o                         
  -3   2   3         35.31         30.21         1.93 o                         
  -2   2   3        137.26        155.56         2.65 o                         
  -1   2   3        152.31        132.03         3.01 o                         
   0   2   3         14.93         13.11         3.48 o                         
   1   2   3        169.98        183.19         4.42 o                         
   2   2   3       1651.54       1554.14        12.87 o                         
   3   2   3         32.40         37.67         2.00 o                         
   4   2   3        598.70        621.34        11.03 o                         
   5   2   3        315.63        295.16         3.41 o                         
   6   2   3        620.12        625.25        11.55 o                         
   7   2   3         43.79         42.03         1.94 o                         
   8   2   3         67.47         60.10         2.41 o                         
  -8   3   3          1.81          5.14         1.47 o                         
  -7   3   3         27.48         25.50         1.44 o                         
  -6   3   3         12.88         14.14         1.89 o                         
  -5   3   3        106.57        101.14         1.97 o                         
  -4   3   3          0.88          2.59         1.52 o                         
  -3   3   3        137.20        152.28         2.93 o                         
  -2   3   3         17.94         15.95         1.97 o                         
  -1   3   3        407.48        439.00         6.20 o                         
   0   3   3        237.63        255.82         4.36 o                         
   1   3   3         75.02         83.61         3.70 o                         
   2   3   3        289.23        304.11         4.70 o                         
   3   3   3        108.09        107.42         2.62 o                         
   4   3   3        194.99        193.00         3.11 o                         
   5   3   3         12.95         14.37         2.11 o                         
   6   3   3         22.41         25.88         1.89 o                         
   7   3   3         72.97         58.17         2.12 o                         
  -7   4   3          0.26          0.14         1.43 o                         
  -6   4   3          6.67          5.85         1.56 o                         
  -5   4   3         17.70         21.21         1.68 o                         
  -4   4   3          9.71         11.63         1.81 o                         
  -3   4   3         24.96         24.42         2.33 o                         
  -2   4   3         35.10         36.87         2.21 o                         
  -1   4   3          6.86         12.89         2.65 o                         
   0   4   3         65.03         66.75         2.56 o                         
   1   4   3         84.37         94.34         3.35 o                         
   2   4   3        171.02        187.36         4.97 o                         
   3   4   3        337.55        348.73         4.25 o                         
   4   4   3         10.93          9.62         1.88 o                         
   5   4   3         95.13        101.24         2.28 o                         
   6   4   3          8.80          9.29         1.90 o                         
   7   4   3         35.04         33.92         2.12 o                         
  -6   5   3         27.29         27.45         1.74 o                         
  -5   5   3         24.26         24.63         1.82 o                         
  -4   5   3          8.06          7.95         1.63 o                         
  -3   5   3          8.82          9.86         1.94 o                         
  -2   5   3        132.82        118.85         2.69 o                         
  -1   5   3         17.52         15.49         2.17 o                         
   0   5   3          0.75          5.67         2.33 o                         
   1   5   3         18.59         20.12         2.51 o                         
   2   5   3         67.22         60.07         2.66 o                         
   3   5   3         23.81         20.39         2.11 o                         
   4   5   3         11.48         16.53         1.96 o                         
   5   5   3          0.10          0.66         1.68 o                         
   6   5   3         36.76         34.28         1.86 o                         
  -5   6   3        103.88        106.35         2.40 o                         
  -4   6   3          4.41          4.47         1.71 o                         
  -3   6   3        374.41        393.24        10.67 o                         
  -2   6   3          6.59          7.58         2.02 o                         
  -1   6   3        386.07        348.62         3.32 o                         
   0   6   3          4.38          8.25         2.17 o                         
   1   6   3         38.36         39.10         3.15 o                         
   2   6   3          4.54          6.96         2.23 o                         
   3   6   3          0.47          4.83         2.26 o                         
   4   6   3          2.30          0.04         1.88 o                         
   5   6   3         51.19         57.50         2.18 o                         
  -3   7   3          4.88          9.90         2.13 o                         
  -2   7   3          8.47          8.55         1.86 o                         
  -1   7   3         41.34         40.57         2.33 o                         
   0   7   3          7.30          6.35         2.14 o                         
   1   7   3        134.39        125.10         2.91 o                         
   2   7   3          0.08          1.68         2.51 o                         
   3   7   3         48.37         53.72         2.21 o                         
  -8   0   4         25.56         37.28         2.21 o                         
  -7   0   4          1.02          0.52         1.83 o                         
  -6   0   4          1.99          4.14         1.86 o                         
  -5   0   4        380.05        388.00         4.28 o                         
  -4   0   4         17.65         17.34         1.94 o                         
  -3   0   4        440.69        418.02         9.37 o                         
  -2   0   4        543.63        534.07        19.37 o                         
  -1   0   4       6043.21       5802.96       175.05 o                         
   0   0   4         17.93         19.32         3.90 o                         
   1   0   4        820.91        778.14        11.26 o                         
   2   0   4        665.32        620.05        13.29 o                         
   3   0   4        263.16        261.66         9.54 o                         
   4   0   4         11.50         21.31         2.35 o                         
   5   0   4         11.86         14.02         2.48 o                         
   6   0   4          7.61          4.54         1.98 o                         
   7   0   4          2.50          3.98         2.03 o                         
   8   0   4          5.84          8.12         2.52 o                         
  -8   1   4         12.45         10.83         1.47 o                         
  -7   1   4         10.22         10.78         1.30 o                         
  -6   1   4          1.15          0.97         1.44 o                         
  -5   1   4          3.01          5.36         1.61 o                         
  -4   1   4          0.66          1.98         1.20 o                         
  -3   1   4         51.32         42.51         1.74 o                         
  -2   1   4         35.76         39.15         1.69 o                         
  -1   1   4        196.47        199.80         3.29 o                         
   0   1   4        815.17        793.52         9.85 o                         
   1   1   4        820.93        843.06         9.98 o                         
   2   1   4         76.65         66.53         2.71 o                         
   3   1   4        165.93        164.98         3.35 o                         
   4   1   4        125.81        114.22         2.89 o                         
   5   1   4        142.88        133.99         2.27 o                         
   6   1   4          0.20          1.58         1.55 o                         
   7   1   4          0.00          0.51         1.63 o                         
   8   1   4          8.00         12.09         1.86 o                         
  -8   2   4          5.34          7.86         1.63 o                         
  -7   2   4          0.28          1.43         1.63 o                         
  -6   2   4          9.79          7.94         1.42 o                         
  -5   2   4          1.43          2.14         1.34 o                         
  -4   2   4         18.34         16.93         1.56 o                         
  -3   2   4          3.39          3.43         1.59 o                         
  -2   2   4          5.11          5.43         1.85 o                         
  -1   2   4        108.05         97.13         3.33 o                         
   0   2   4        205.09        195.81         4.31 o                         
   1   2   4         48.65         47.59         3.20 o                         
   2   2   4        281.96        259.60         4.01 o                         
   3   2   4         25.56         23.67         2.11 o                         
   4   2   4         31.00         36.30         2.20 o                         
   5   2   4         17.33         19.94         1.89 o                         
   6   2   4          0.23          2.30         1.65 o                         
   7   2   4         13.46         12.93         1.73 o                         
   8   2   4          2.54          4.89         1.76 o                         
  -7   3   4          0.03          2.75         1.39 o                         
  -6   3   4         12.39         11.86         1.59 o                         
  -5   3   4         10.90         11.25         1.47 o                         
  -4   3   4          0.17          1.22         1.61 o                         
  -3   3   4         18.33         18.41         1.77 o                         
  -2   3   4          3.25          4.55         2.01 o                         
  -1   3   4          4.29          5.30         2.33 o                         
   0   3   4        150.03        152.60         3.99 o                         
   1   3   4        151.69        150.26         3.35 o                         
   2   3   4          1.07          2.61         2.12 o                         
   3   3   4          2.15          2.49         2.06 o                         
   4   3   4        146.42        137.13         2.80 o                         
   5   3   4         93.90         97.42         3.37 o                         
   6   3   4          0.65          3.35         1.91 o                         
   7   3   4          1.28          1.33         1.66 o                         
  -7   4   4         69.51         64.64         1.85 o                         
  -6   4   4         16.53         16.93         1.45 o                         
  -5   4   4        345.02        350.68         3.06 o                         
  -4   4   4          3.82          5.24         1.63 o                         
  -3   4   4        109.16        104.90         2.65 o                         
  -2   4   4         18.07         18.12         2.17 o                         
  -1   4   4         83.78         81.30         2.57 o                         
   0   4   4         81.59         74.63         2.85 o                         
   1   4   4         79.25         67.96         2.56 o                         
   2   4   4          9.36          8.19         2.38 o                         
   3   4   4         42.21         41.24         2.20 o                         
   4   4   4         48.06         43.50         2.16 o                         
   5   4   4         41.66         42.08         2.03 o                         
   6   4   4          2.67          1.06         1.86 o                         
   7   4   4          0.70          2.06         2.04 o                         
  -6   5   4         43.00         40.65         1.97 o                         
  -5   5   4          2.17          6.05         1.58 o                         
  -4   5   4         36.73         34.94         1.91 o                         
  -3   5   4        144.98        160.27         4.30 o                         
  -2   5   4         13.24         13.31         1.95 o                         
  -1   5   4        592.48        576.08         3.96 o                         
   0   5   4          0.00          3.05         2.18 o                         
   1   5   4        617.63        569.91         4.47 o                         
   2   5   4          6.74          9.04         2.18 o                         
   3   5   4        129.52        122.11         2.76 o                         
   4   5   4          0.02          1.86         1.97 o                         
   5   5   4          0.04          2.90         1.79 o                         
   6   5   4          0.04          0.83         1.84 o                         
  -5   6   4          1.13          4.92         1.73 o                         
  -4   6   4        130.95        141.55         2.76 o                         
  -3   6   4        119.29        117.09         2.60 o                         
  -2   6   4        340.58        351.01         3.19 o                         
  -1   6   4         68.72         64.79         3.62 o                         
   0   6   4         68.49         66.82         2.46 o                         
   1   6   4         75.42         66.89         2.94 o                         
   2   6   4         12.21          9.69         2.13 o                         
   3   6   4          0.95          3.41         1.94 o                         
   4   6   4         29.85         33.33         2.16 o                         
   5   6   4          1.62          3.59         2.15 o                         
  -3   7   4          7.69          7.65         1.92 o                         
  -2   7   4         12.82         14.01         2.09 o                         
  -1   7   4          6.97         11.92         2.53 o                         
   0   7   4          0.95          0.21         2.04 o                         
   1   7   4        102.42        109.87         2.64 o                         
   2   7   4          7.06          4.22         2.29 o                         
   3   7   4         23.14         25.67         2.27 o                         
  -8   1   5        124.79        116.57         2.61 o                         
  -7   1   5          1.34          0.42         1.35 o                         
  -6   1   5        281.56        277.17         4.86 o                         
  -5   1   5         52.17         57.84         1.57 o                         
  -4   1   5          9.26          8.54         1.23 o                         
  -3   1   5         10.35         12.15         1.41 o                         
  -2   1   5          0.09         -0.99         1.58 o                         
  -1   1   5         46.33         42.46         2.26 o                         
   0   1   5        513.15        546.19        10.42 o                         
   1   1   5        626.16        597.62         8.66 o                         
   2   1   5        139.14        132.52         3.09 o                         
   3   1   5        121.09        117.83         2.52 o                         
   4   1   5        170.43        164.08         2.81 o                         
   5   1   5         85.04         95.87         2.47 o                         
   6   1   5         61.92         53.65         2.47 o                         
   7   1   5          8.34         10.17         1.82 o                         
   8   1   5         30.74         31.09         1.81 o                         
  -8   2   5         14.54         15.66         1.48 o                         
  -7   2   5         54.85         53.62         1.80 o                         
  -6   2   5        113.82        118.63         2.19 o                         
  -5   2   5          8.49          7.76         1.72 o                         
  -4   2   5        306.22        311.17         6.52 o                         
  -3   2   5          1.17          1.62         1.55 o                         
  -2   2   5        157.51        137.39         2.43 o                         
  -1   2   5         84.12         79.94         2.63 o                         
   0   2   5         40.65         27.64         2.62 o                         
   1   2   5        145.68        164.78         4.19 o                         
   2   2   5        389.98        428.52         5.55 o                         
   3   2   5          8.10          7.90         2.05 o                         
   4   2   5          3.54          4.92         1.84 o                         
   5   2   5        126.75        122.72         2.25 o                         
   6   2   5         35.06         34.20         1.93 o                         
   7   2   5         10.74         14.71         1.79 o                         
   8   2   5         34.22         30.12         2.04 o                         
  -7   3   5         13.80         14.13         1.43 o                         
  -6   3   5         57.13         62.35         1.95 o                         
  -5   3   5          0.00          2.89         1.37 o                         
  -4   3   5         13.21         15.52         1.55 o                         
  -3   3   5        287.80        280.73         3.36 o                         
  -2   3   5         25.06         26.47         1.91 o                         
  -1   3   5        440.84        471.03         7.44 o                         
   0   3   5        201.39        187.35         3.91 o                         
   1   3   5        152.20        157.36         4.10 o                         
   2   3   5        138.16        141.31         2.78 o                         
   3   3   5         61.63         55.50         2.18 o                         
   4   3   5         80.09         80.98         2.41 o                         
   5   3   5        157.72        154.52         3.65 o                         
   6   3   5         17.95         19.89         1.78 o                         
   7   3   5        119.24        117.63         2.70 o                         
  -7   4   5          2.68          4.82         1.57 o                         
  -6   4   5         37.37         33.30         1.63 o                         
  -5   4   5          9.94         10.14         1.51 o                         
  -4   4   5         82.75         85.16         2.85 o                         
  -3   4   5          3.66          4.61         1.78 o                         
  -2   4   5         39.13         38.32         2.19 o                         
  -1   4   5          0.94          2.08         2.33 o                         
   0   4   5          1.22          4.84         2.74 o                         
   1   4   5        148.68        128.26         3.70 o                         
   2   4   5        219.48        212.67         3.47 o                         
   3   4   5         70.26         70.15         2.51 o                         
   4   4   5        110.30        110.50         2.32 o                         
   5   4   5        104.51        103.49         2.40 o                         
   6   4   5         87.00         85.41         2.34 o                         
   7   4   5          0.48         -1.10         1.94 o                         
  -6   5   5         53.78         55.82         2.30 o                         
  -5   5   5          1.77          3.00         1.90 o                         
  -4   5   5         16.54         18.30         1.73 o                         
  -3   5   5        167.29        173.70         2.87 o                         
  -2   5   5         58.82         64.35         2.52 o                         
  -1   5   5        123.23        124.58         2.89 o                         
   0   5   5        740.11        722.31         7.29 o                         
   1   5   5        160.94        156.54         3.08 o                         
   2   5   5        474.13        491.47         5.03 o                         
   3   5   5          0.00          1.73         2.24 o                         
   4   5   5        209.82        211.91         3.79 o                         
   5   5   5          2.60          3.63         1.81 o                         
   6   5   5         12.84          9.53         1.88 o                         
  -5   6   5         80.99         72.20         2.27 o                         
  -4   6   5          1.22          0.83         1.66 o                         
  -3   6   5        189.44        186.05         3.34 o                         
  -2   6   5          7.92          8.22         2.21 o                         
  -1   6   5        101.93         89.98         2.88 o                         
   0   6   5          0.36          5.30         2.02 o                         
   1   6   5         41.17         41.36         2.21 o                         
   2   6   5          3.29          4.05         2.24 o                         
   3   6   5         15.15         17.32         2.44 o                         
   4   6   5          4.27          4.41         1.97 o                         
   5   6   5          0.01          1.13         2.25 o                         
  -3   7   5         12.85         17.12         1.93 o                         
  -2   7   5          2.19          2.40         1.89 o                         
  -1   7   5          6.14          4.57         2.11 o                         
   0   7   5         20.85         21.71         2.06 o                         
   1   7   5         45.61         47.31         2.56 o                         
   2   7   5         17.11         19.95         2.11 o                         
   3   7   5         55.86         60.00         2.48 o                         
  -8   0   6        103.50        110.85         3.22 o                         
  -7   0   6          5.17          5.58         2.14 o                         
  -6   0   6        539.95        562.72        25.52 o                         
  -5   0   6        155.22        153.79         3.63 o                         
  -4   0   6       3062.55       2959.65        30.56 o                         
  -3   0   6         55.32         50.87         2.57 o                         
  -2   0   6       1861.88       1746.57        91.34 o                         
  -1   0   6       2112.44       2000.48        60.17 o                         
   0   0   6        408.24        379.56        23.74 o                         
   1   0   6        208.99        201.44         5.28 o                         
   2   0   6        156.46        130.25         5.19 o                         
   3   0   6        138.74        150.91         3.52 o                         
   4   0   6          3.52         11.12         2.66 o                         
   5   0   6         13.26         12.08         2.65 o                         
   6   0   6         67.86         60.45         2.63 o                         
   7   0   6          3.76          8.69         3.85 o                         
   8   0   6         34.02         30.00         2.83 o                         
  -8   1   6        103.37        106.40         2.05 o                         
  -7   1   6         14.40         10.61         1.53 o                         
  -6   1   6        139.48        143.86         2.26 o                         
  -5   1   6         48.94         51.55         1.92 o                         
  -4   1   6         62.36         57.48         1.55 o                         
  -3   1   6        210.60        192.90         5.11 o                         
  -2   1   6         60.03         60.20         1.80 o                         
  -1   1   6        334.18        378.61         4.23 o                         
   0   1   6          0.57          0.62         2.84 o                         
   1   1   6       1081.74       1043.99        19.48 o                         
   2   1   6         33.93         27.71         2.16 o                         
   3   1   6        259.76        272.50         4.11 o                         
   4   1   6         87.55         96.00         2.66 o                         
   5   1   6        214.73        222.10         3.69 o                         
   6   1   6          4.80          7.73         1.67 o                         
   7   1   6          7.19          7.86         1.82 o                         
   8   1   6          6.87          8.26         2.37 o                         
  -8   2   6          1.93          2.38         1.45 o                         
  -7   2   6        190.24        173.69         2.63 o                         
  -6   2   6         19.90         17.87         1.35 o                         
  -5   2   6         99.80        102.67         2.11 o                         
  -4   2   6         30.74         29.58         1.74 o                         
  -3   2   6        155.95        155.35         2.79 o                         
  -2   2   6         61.24         74.30         2.04 o                         
  -1   2   6        199.20        209.19         3.25 o                         
   0   2   6        814.37        858.17         7.64 o                         
   1   2   6        299.46        318.63         4.01 o                         
   2   2   6        450.85        469.13         4.86 o                         
   3   2   6         61.66         67.77         2.42 o                         
   4   2   6         42.56         46.49         2.26 o                         
   5   2   6          0.02          1.87         2.06 o                         
   6   2   6         12.06         12.28         1.95 o                         
   7   2   6         33.63         33.91         2.11 o                         
   8   2   6         17.88         18.10         1.95 o                         
  -7   3   6          8.80          6.99         1.89 o                         
  -6   3   6         30.98         32.42         1.67 o                         
  -5   3   6         21.76         24.16         1.56 o                         
  -4   3   6        277.12        267.79         2.55 o                         
  -3   3   6         21.44         22.24         1.82 o                         
  -2   3   6       1015.20        954.55        24.62 o                         
  -1   3   6        108.74        104.97         2.61 o                         
   0   3   6        279.38        314.71         6.40 o                         
   1   3   6         23.32         29.30         2.47 o                         
   2   3   6         78.95         88.59         3.25 o                         
   3   3   6          9.13          9.38         2.12 o                         
   4   3   6        436.95        432.45         3.86 o                         
   5   3   6         68.08         65.08         2.31 o                         
   6   3   6        174.45        193.13         2.83 o                         
   7   3   6          4.57          6.74         1.83 o                         
  -7   4   6          8.44          8.82         1.69 o                         
  -6   4   6          1.09          3.35         1.76 o                         
  -5   4   6          0.45          2.60         1.54 o                         
  -4   4   6         46.10         43.85         1.73 o                         
  -3   4   6         10.58         11.61         1.68 o                         
  -2   4   6          1.19          2.14         1.92 o                         
  -1   4   6        351.71        326.76         3.98 o                         
   0   4   6         17.72         18.21         2.20 o                         
   1   4   6        856.49        808.33         6.56 o                         
   2   4   6         82.63         81.32         2.97 o                         
   3   4   6        926.49        898.61        12.65 o                         
   4   4   6         80.42         87.63         2.18 o                         
   5   4   6        312.90        311.10         7.53 o                         
   6   4   6         41.69         48.36         2.26 o                         
   7   4   6         15.94         17.34         2.19 o                         
  -6   5   6         18.52         19.11         1.49 o                         
  -5   5   6          0.07          2.93         1.45 o                         
  -4   5   6        109.18        110.54         2.68 o                         
  -3   5   6         54.33         55.69         2.14 o                         
  -2   5   6        318.17        311.39         3.86 o                         
  -1   5   6        166.53        165.54         6.87 o                         
   0   5   6        435.29        402.37         5.15 o                         
   1   5   6        122.40        106.48         3.45 o                         
   2   5   6        182.84        172.09         2.65 o                         
   3   5   6         25.10         27.11         2.17 o                         
   4   5   6         30.64         30.02         1.90 o                         
   5   5   6          9.06         11.13         1.90 o                         
   6   5   6          1.81          3.41         2.10 o                         
  -5   6   6         11.36         11.93         1.79 o                         
  -4   6   6         77.19         75.92         1.94 o                         
  -3   6   6         82.94         83.65         2.09 o                         
  -2   6   6         59.18         56.50         2.53 o                         
  -1   6   6         14.61         16.94         2.27 o                         
   0   6   6         82.12         80.27         2.86 o                         
   1   6   6          9.26          7.82         2.09 o                         
   2   6   6          3.77          3.54         2.22 o                         
   3   6   6          1.73          1.66         1.98 o                         
   4   6   6         39.46         47.73         2.19 o                         
  -3   7   6          0.26          0.40         1.83 o                         
  -2   7   6          0.09         -0.58         2.33 o                         
  -1   7   6         14.53         18.20         2.26 o                         
   0   7   6         12.01         13.98         2.16 o                         
   1   7   6          0.03          2.13         2.19 o                         
   2   7   6          3.47          6.91         2.13 o                         
  -8   1   7        121.31        122.64         2.74 o                         
  -7   1   7         24.18         25.35         1.40 o                         
  -6   1   7          1.21          3.57         1.16 o                         
  -5   1   7        186.03        189.22         5.52 o                         
  -4   1   7         92.82         84.90         2.15 o                         
  -3   1   7        291.36        279.79         5.09 o                         
  -2   1   7       1872.48       1941.05        22.47 o                         
  -1   1   7        942.16        958.03        14.42 o                         
   0   1   7        574.38        565.62         4.69 o                         
   1   1   7         44.69         54.95         2.68 o                         
   2   1   7        161.58        183.56         3.18 o                         
   3   1   7         20.14         23.60         2.25 o                         
   4   1   7        640.51        641.57         6.29 o                         
   5   1   7         15.36         18.95         1.81 o                         
   6   1   7        328.88        318.28         4.21 o                         
   7   1   7         18.58         19.78         1.75 o                         
   8   1   7          6.15          8.53         2.06 o                         
  -8   2   7        115.96        109.26         2.22 o                         
  -7   2   7          9.76         10.80         1.41 o                         
  -6   2   7        253.10        256.45         2.83 o                         
  -5   2   7          1.37          0.15         1.37 o                         
  -4   2   7         91.93         88.08         1.70 o                         
  -3   2   7        128.46        119.19         2.34 o                         
  -2   2   7         54.31         65.72         2.12 o                         
  -1   2   7        309.40        351.71         5.19 o                         
   0   2   7       2538.22       2790.16        44.83 o                         
   1   2   7       1461.59       1560.47        19.73 o                         
   2   2   7       1548.81       1572.14        20.06 o                         
   3   2   7        115.46        126.69         2.62 o                         
   4   2   7        843.96        822.91         8.77 o                         
   5   2   7        125.63        122.34         4.07 o                         
   6   2   7          0.02          0.80         1.71 o                         
   7   2   7          5.60          6.33         1.87 o                         
  -7   3   7          9.73         10.02         1.42 o                         
  -6   3   7        107.28        102.39         1.97 o                         
  -5   3   7         13.73         13.43         1.36 o                         
  -4   3   7         15.96         15.23         1.66 o                         
  -3   3   7         29.66         24.87         1.88 o                         
  -2   3   7          7.24          4.57         1.74 o                         
  -1   3   7          0.55          5.52         2.15 o                         
   0   3   7         73.76         79.61         3.19 o                         
   1   3   7          0.06          2.18         2.19 o                         
   2   3   7          8.03         15.07         2.25 o                         
   3   3   7         10.33          9.36         2.06 o                         
   4   3   7          6.29          7.37         2.12 o                         
   5   3   7         62.72         68.66         2.71 o                         
   6   3   7          9.67         10.58         1.97 o                         
   7   3   7         95.58         98.69         2.63 o                         
  -7   4   7          0.85          1.26         1.89 o                         
  -6   4   7         53.47         51.42         1.93 o                         
  -5   4   7         16.94         18.71         1.60 o                         
  -4   4   7          4.03          5.82         1.54 o                         
  -3   4   7         65.60         65.67         1.81 o                         
  -2   4   7         75.79         72.52         2.38 o                         
  -1   4   7         10.84         11.45         1.93 o                         
   0   4   7        687.46        673.88        10.50 o                         
   1   4   7         10.91         13.91         2.65 o                         
   2   4   7        513.25        503.88         4.80 o                         
   3   4   7         50.43         49.25         2.33 o                         
   4   4   7        340.56        358.30         3.98 o                         
   5   4   7         21.39         26.34         2.53 o                         
   6   4   7         11.15         11.26         2.06 o                         
  -6   5   7         51.03         53.49         1.79 o                         
  -5   5   7          6.41          8.33         1.69 o                         
  -4   5   7          5.42          6.24         1.57 o                         
  -3   5   7          0.06          3.83         1.75 o                         
  -2   5   7         62.19         67.80         2.25 o                         
  -1   5   7        104.64        115.90         3.58 o                         
   0   5   7          0.05          2.82         2.05 o                         
   1   5   7         71.83         73.82         3.26 o                         
   2   5   7          2.35          4.18         1.91 o                         
   3   5   7         36.59         31.21         1.98 o                         
   4   5   7          1.67          2.56         2.02 o                         
   5   5   7          0.16          1.42         1.70 o                         
   6   5   7          8.78         11.34         1.97 o                         
  -4   6   7          6.07          6.24         1.82 o                         
  -3   6   7          6.95         10.78         2.03 o                         
  -2   6   7          0.29          1.39         2.46 o                         
  -1   6   7          2.01          5.53         1.96 o                         
   0   6   7          2.30          6.16         2.58 o                         
   1   6   7         57.09         61.99         3.56 o                         
   2   6   7          8.64          9.56         1.97 o                         
   3   6   7         28.91         25.13         2.64 o                         
   4   6   7          3.33          2.39         2.33 o                         
  -2   7   7          0.22          1.32         2.00 o                         
  -1   7   7          0.01          6.30         2.83 o                         
   0   7   7          1.47          0.99         1.99 o                         
   1   7   7          2.40          5.13         2.13 o                         
   2   7   7         18.50         16.82         2.21 o                         
  -8   0   8          0.02         -0.88         2.54 o                         
  -7   0   8         81.24         81.02         2.53 o                         
  -6   0   8        303.21        327.42        10.72 o                         
  -5   0   8        707.09        715.83        33.55 o                         
  -4   0   8        181.06        214.09         2.85 o                         
  -3   0   8        232.88        252.98         2.84 o                         
  -2   0   8        250.27        265.97         4.14 o                         
  -1   0   8        451.00        501.12        22.19 o                         
   0   0   8        255.64        246.14         3.80 o                         
   1   0   8          6.13          4.51         2.72 o                         
   2   0   8        179.73        184.37         3.99 o                         
   3   0   8         76.02         91.11         3.11 o                         
   4   0   8         28.07         32.87         2.79 o                         
   5   0   8        193.58        196.21        14.42 o                         
   6   0   8        146.93        161.30         3.73 o                         
   7   0   8         47.39         56.61         3.03 o                         
   8   0   8        194.08        178.77         9.58 o                         
  -8   1   8          1.12          1.94         1.48 o                         
  -7   1   8          0.49          1.75         1.38 o                         
  -6   1   8         54.21         55.42         1.51 o                         
  -5   1   8         19.09         17.04         1.21 o                         
  -4   1   8        597.72        584.83         3.22 o                         
  -3   1   8         25.39         32.35         1.51 o                         
  -2   1   8       1171.66       1210.95        16.27 o                         
  -1   1   8        563.95        606.42         5.34 o                         
   0   1   8       1378.51       1315.42        24.79 o                         
   1   1   8        630.37        696.07        10.52 o                         
   2   1   8         20.13         26.50         2.15 o                         
   3   1   8        696.15        722.62         5.28 o                         
   4   1   8          4.47          6.96         1.90 o                         
   5   1   8         92.98         96.87         3.30 o                         
   6   1   8          7.13          8.74         1.85 o                         
   7   1   8         37.85         34.44         2.49 o                         
  -7   2   8        157.63        156.88         2.21 o                         
  -6   2   8          0.49          0.90         1.69 o                         
  -5   2   8        280.46        298.45         3.16 o                         
  -4   2   8          6.84          5.83         1.26 o                         
  -3   2   8         78.85         74.65         1.82 o                         
  -2   2   8         85.21         98.42         2.08 o                         
  -1   2   8         24.16         21.59         2.02 o                         
   0   2   8        354.17        416.38         5.75 o                         
   1   2   8        325.04        325.57         4.06 o                         
   2   2   8        423.51        421.60         8.12 o                         
   3   2   8        202.39        199.86         4.06 o                         
   4   2   8         44.66         45.27         2.21 o                         
   5   2   8         46.47         46.02         2.45 o                         
   6   2   8          4.65          6.46         1.97 o                         
   7   2   8         24.35         28.20         2.03 o                         
  -7   3   8         26.71         25.74         1.86 o                         
  -6   3   8        315.92        307.96         3.00 o                         
  -5   3   8         86.98         74.89         1.87 o                         
  -4   3   8       1223.01       1194.52         9.01 o                         
  -3   3   8        234.82        233.37         3.19 o                         
  -2   3   8       1155.11       1153.23        23.85 o                         
  -1   3   8          4.61          5.71         1.99 o                         
   0   3   8        560.71        563.23         4.63 o                         
   1   3   8          7.13         11.01         2.33 o                         
   2   3   8        262.18        262.37         4.82 o                         
   3   3   8        175.08        184.35         3.51 o                         
   4   3   8        270.16        260.96         3.26 o                         
   5   3   8          6.83          7.71         2.06 o                         
   6   3   8        447.48        451.39         3.36 o                         
   7   3   8         33.49         34.57         2.40 o                         
  -6   4   8         28.34         29.41         1.70 o                         
  -5   4   8         68.93         63.46         1.85 o                         
  -4   4   8         96.12        101.15         1.99 o                         
  -3   4   8         50.45         54.46         2.19 o                         
  -2   4   8        244.71        236.89         4.52 o                         
  -1   4   8        272.49        257.68         3.61 o                         
   0   4   8        493.58        505.26         4.77 o                         
   1   4   8        131.92        124.30         4.10 o                         
   2   4   8        131.41        140.31         2.52 o                         
   3   4   8         10.36          8.13         1.99 o                         
   4   4   8          7.78          8.05         2.00 o                         
   5   4   8          4.00          5.95         2.02 o                         
   6   4   8          0.01          1.35         2.03 o                         
  -5   5   8         33.92         39.10         2.02 o                         
  -4   5   8         12.23         15.31         1.93 o                         
  -3   5   8          6.12          6.83         1.93 o                         
  -2   5   8         20.97         23.10         2.01 o                         
  -1   5   8         12.02         10.55         1.92 o                         
   0   5   8         61.34         58.41         2.55 o                         
   1   5   8         84.74         87.60         2.60 o                         
   2   5   8         50.81         48.57         2.26 o                         
   3   5   8         67.60         67.56         3.26 o                         
   4   5   8         44.65         40.39         2.67 o                         
   5   5   8         26.72         28.82         2.36 o                         
  -4   6   8         45.52         52.17         2.65 o                         
  -3   6   8         50.43         53.74         2.38 o                         
  -2   6   8         35.99         40.23         1.96 o                         
  -1   6   8          3.46          5.84         1.85 o                         
   0   6   8         38.73         35.11         2.32 o                         
   1   6   8          0.80          2.12         2.13 o                         
   2   6   8          2.44          1.37         2.13 o                         
   3   6   8          0.12          3.98         1.96 o                         
   4   6   8         24.84         26.77         2.11 o                         
  -2   7   8          4.91         10.19         2.23 o                         
  -1   7   8          4.26          9.99         1.91 o                         
   0   7   8          4.91         10.61         2.14 o                         
   1   7   8          6.68          7.36         2.04 o                         
  -7   1   9          2.39          4.42         1.39 o                         
  -6   1   9         14.26         13.49         1.29 o                         
  -5   1   9         16.35         16.45         1.20 o                         
  -4   1   9         15.60         18.68         1.33 o                         
  -3   1   9        103.21        126.55         2.52 o                         
  -2   1   9         57.40         60.48         2.30 o                         
  -1   1   9         75.81         99.20         2.15 o                         
   0   1   9         47.07         53.66         2.63 o                         
   1   1   9         32.01         37.25         2.31 o                         
   2   1   9        137.36        138.65         3.62 o                         
   3   1   9         20.59         22.46         2.17 o                         
   4   1   9         79.96         87.24         2.69 o                         
   5   1   9         37.50         41.08         2.27 o                         
   6   1   9          5.04          5.89         1.79 o                         
   7   1   9          0.05          1.41         1.79 o                         
  -7   2   9          1.94          3.40         1.30 o                         
  -6   2   9         53.08         51.70         1.41 o                         
  -5   2   9         25.53         21.41         1.75 o                         
  -4   2   9         15.01         13.15         1.39 o                         
  -3   2   9          8.41         10.16         1.28 o                         
  -2   2   9        401.92        432.77         6.91 o                         
  -1   2   9        129.65        142.11         2.85 o                         
   0   2   9        324.25        339.23         4.38 o                         
   1   2   9         87.47         84.72         3.13 o                         
   2   2   9        357.88        381.44         4.84 o                         
   3   2   9         16.46         13.58         2.12 o                         
   4   2   9         34.25         32.38         2.26 o                         
   5   2   9        249.06        249.19         3.04 o                         
   6   2   9         19.36         21.21         1.93 o                         
   7   2   9         63.75         63.36         2.14 o                         
  -7   3   9          8.42          8.99         1.60 o                         
  -6   3   9         17.16         17.69         1.39 o                         
  -5   3   9        129.34        126.82         2.36 o                         
  -4   3   9        224.38        218.30         5.12 o                         
  -3   3   9        210.58        208.82         5.77 o                         
  -2   3   9        213.26        197.42         6.70 o                         
  -1   3   9        419.51        383.70         4.12 o                         
   0   3   9        152.51        159.70         3.82 o                         
   1   3   9        177.82        189.91         3.25 o                         
   2   3   9          1.35          3.38         2.05 o                         
   3   3   9          8.21          8.83         2.02 o                         
   4   3   9          0.43          0.77         2.12 o                         
   5   3   9          0.00          2.15         1.92 o                         
   6   3   9          8.10         12.43         2.01 o                         
   7   3   9          0.00         -1.05         2.10 o                         
  -6   4   9          5.00          5.19         1.35 o                         
  -5   4   9         19.58         18.16         1.51 o                         
  -4   4   9         27.16         21.87         1.61 o                         
  -3   4   9        185.52        188.13         2.61 o                         
  -2   4   9        220.50        225.10         5.02 o                         
  -1   4   9        597.63        596.40        17.17 o                         
   0   4   9        146.89        137.40         3.64 o                         
   1   4   9        253.42        261.40         4.34 o                         
   2   4   9        128.81        133.40         2.96 o                         
   3   4   9        108.07        105.75         3.63 o                         
   4   4   9          0.35          2.44         2.40 o                         
   5   4   9          2.84          3.17         1.94 o                         
   6   4   9          0.05         -1.12         2.34 o                         
  -5   5   9          1.06          1.57         1.46 o                         
  -4   5   9         59.99         66.46         2.09 o                         
  -3   5   9          0.15         -0.16         1.65 o                         
  -2   5   9         17.37         17.51         1.87 o                         
  -1   5   9         82.39         85.64         2.32 o                         
   0   5   9        140.76        140.97         3.72 o                         
   1   5   9         45.07         47.36         2.55 o                         
   2   5   9        332.74        315.37         3.74 o                         
   3   5   9          3.05          2.82         1.84 o                         
   4   5   9        195.21        199.45         3.75 o                         
   5   5   9          0.10          2.63         2.18 o                         
  -4   6   9          1.28          5.13         1.77 o                         
  -3   6   9         17.53         19.36         1.93 o                         
  -2   6   9          9.30         13.29         1.81 o                         
  -1   6   9         14.16         18.83         2.35 o                         
   0   6   9          9.75         13.24         2.36 o                         
   1   6   9         34.97         42.30         2.27 o                         
   2   6   9          1.82          3.29         1.88 o                         
   3   6   9          9.32         10.06         1.98 o                         
   4   6   9         38.56         38.72         2.16 o                         
  -1   7   9         13.51         11.45         2.25 o                         
   0   7   9         21.84         25.64         2.50 o                         
   1   7   9         13.61         16.27         2.15 o                         
  -7   0  10         18.48         17.55         1.91 o                         
  -6   0  10        194.77        199.28         3.70 o                         
  -5   0  10        186.52        171.38         2.63 o                         
  -4   0  10        198.84        182.58         7.80 o                         
  -3   0  10         14.03         15.27         1.81 o                         
  -2   0  10        693.49        634.36         7.72 o                         
  -1   0  10         85.76         96.01         3.81 o                         
   0   0  10         27.21         26.47         4.15 o                         
   1   0  10          0.03          1.00         2.41 o                         
   2   0  10        186.52        198.31         6.26 o                         
   3   0  10          0.68          2.72         2.40 o                         
   4   0  10        295.83        280.48         5.42 o                         
   5   0  10          2.38          2.67         2.98 o                         
   6   0  10        276.87        248.25         9.85 o                         
   7   0  10         23.10         20.73         3.34 o                         
  -7   1  10          1.38          1.57         1.52 o                         
  -6   1  10          7.18          7.61         1.21 o                         
  -5   1  10         21.10         19.91         1.35 o                         
  -4   1  10         64.84         52.42         1.71 o                         
  -3   1  10          0.18          0.13         1.15 o                         
  -2   1  10         66.14         63.68         1.87 o                         
  -1   1  10         28.83         25.04         2.32 o                         
   0   1  10        393.01        369.98         9.75 o                         
   1   1  10         27.64         27.99         2.43 o                         
   2   1  10        112.97         99.95         3.82 o                         
   3   1  10          0.29          2.34         2.00 o                         
   4   1  10         87.29         92.88         3.62 o                         
   5   1  10         22.86         23.59         1.99 o                         
   6   1  10          3.95          5.78         1.95 o                         
   7   1  10          0.78          0.94         2.09 o                         
  -7   2  10          4.78          5.29         1.30 o                         
  -6   2  10         12.95         11.10         1.38 o                         
  -5   2  10          0.81          3.30         1.57 o                         
  -4   2  10         12.32         11.43         1.35 o                         
  -3   2  10          3.21          4.77         1.50 o                         
  -2   2  10          2.55          4.58         1.74 o                         
  -1   2  10          2.99          0.70         1.96 o                         
   0   2  10         55.58         58.95         3.05 o                         
   1   2  10         10.94         13.60         1.89 o                         
   2   2  10        163.81        174.38         3.26 o                         
   3   2  10         32.33         35.49         2.40 o                         
   4   2  10         43.53         40.27         2.27 o                         
   5   2  10         36.22         36.10         2.12 o                         
   6   2  10          7.80          7.87         2.20 o                         
   7   2  10         13.06         10.60         2.09 o                         
  -7   3  10          6.95          5.67         1.88 o                         
  -6   3  10          0.16         -0.20         1.75 o                         
  -5   3  10         83.08         82.59         2.20 o                         
  -4   3  10         12.07         13.56         1.49 o                         
  -3   3  10         16.25         14.90         1.84 o                         
  -2   3  10          3.19          5.24         1.53 o                         
  -1   3  10         67.08         69.62         2.40 o                         
   0   3  10        303.63        335.06         5.19 o                         
   1   3  10         49.07         57.72         3.36 o                         
   2   3  10         68.41         70.89         3.06 o                         
   3   3  10          0.15          2.18         2.69 o                         
   4   3  10        194.50        191.99         3.13 o                         
   5   3  10         38.79         39.56         2.21 o                         
   6   3  10         13.37         12.49         2.04 o                         
  -6   4  10         29.65         32.39         1.49 o                         
  -5   4  10         48.40         45.55         1.47 o                         
  -4   4  10         63.07         62.87         1.99 o                         
  -3   4  10          0.22         -0.87         1.54 o                         
  -2   4  10        455.03        466.47        10.95 o                         
  -1   4  10          3.15          5.17         1.83 o                         
   0   4  10        503.30        518.56        12.26 o                         
   1   4  10         12.85         12.36         2.71 o                         
   2   4  10        205.17        185.38         3.92 o                         
   3   4  10         21.39         25.09         1.97 o                         
   4   4  10         16.05         17.28         2.41 o                         
   5   4  10          0.47          1.57         2.26 o                         
   6   4  10         38.27         45.32         2.24 o                         
  -5   5  10         33.05         33.05         1.90 o                         
  -4   5  10          0.18          1.92         1.58 o                         
  -3   5  10          3.44          6.18         1.64 o                         
  -2   5  10          0.65          3.77         1.74 o                         
  -1   5  10         85.52         85.69         2.40 o                         
   0   5  10         19.06         18.21         2.39 o                         
   1   5  10        283.11        288.68         3.72 o                         
   2   5  10         20.99         19.23         2.21 o                         
   3   5  10        285.75        271.16         3.64 o                         
   4   5  10         22.70         22.43         2.29 o                         
   5   5  10         66.83         68.11         2.95 o                         
  -3   6  10         10.43         12.29         1.72 o                         
  -2   6  10         16.14         18.26         1.90 o                         
  -1   6  10         21.19         20.05         2.19 o                         
   0   6  10          0.04          5.50         2.07 o                         
   1   6  10          3.88          3.66         2.14 o                         
   2   6  10         13.05         11.52         2.05 o                         
   3   6  10         60.66         60.51         2.88 o                         
  -7   1  11          2.62          3.57         1.46 o                         
  -6   1  11         31.25         32.03         1.36 o                         
  -5   1  11          0.04         -0.62         1.16 o                         
  -4   1  11          3.99          4.40         1.17 o                         
  -3   1  11         96.79         94.57         1.81 o                         
  -2   1  11          7.04          5.31         1.35 o                         
  -1   1  11         18.52         21.96         1.58 o                         
   0   1  11        182.47        189.49         3.13 o                         
   1   1  11         41.34         41.35         2.22 o                         
   2   1  11         86.54         96.07         2.65 o                         
   3   1  11        112.11        106.42         2.65 o                         
   4   1  11          1.04          1.98         2.01 o                         
   5   1  11        169.73        161.38         3.75 o                         
   6   1  11          0.60          2.04         2.03 o                         
   7   1  11         26.28         25.05         2.32 o                         
  -7   2  11         11.48         12.76         1.57 o                         
  -6   2  11         18.23         20.74         1.70 o                         
  -5   2  11        109.15        115.57         2.67 o                         
  -4   2  11          5.66          3.09         1.20 o                         
  -3   2  11         40.92         41.16         1.68 o                         
  -2   2  11         31.00         34.22         1.97 o                         
  -1   2  11        210.23        213.65         4.75 o                         
   0   2  11         52.92         57.50         4.07 o                         
   1   2  11          2.28          0.98         1.92 o                         
   2   2  11          0.77          0.67         2.38 o                         
   3   2  11         13.03         14.83         2.72 o                         
   4   2  11         70.06         69.89         2.86 o                         
   5   2  11         38.46         41.30         2.22 o                         
   6   2  11          9.15          6.95         2.05 o                         
   7   2  11          0.75          2.64         2.05 o                         
  -6   3  11         33.88         31.13         1.89 o                         
  -5   3  11        100.03         99.88         2.47 o                         
  -4   3  11         15.68         15.39         1.30 o                         
  -3   3  11         27.92         31.35         1.68 o                         
  -2   3  11         20.62         19.93         1.58 o                         
  -1   3  11         69.26         65.14         2.25 o                         
   0   3  11          0.30          1.20         1.92 o                         
   1   3  11        173.02        179.92         5.50 o                         
   2   3  11         30.37         34.11         2.80 o                         
   3   3  11        142.41        131.13         3.34 o                         
   4   3  11         61.95         65.16         4.22 o                         
   5   3  11         96.51        103.41         3.03 o                         
   6   3  11         71.14         70.90         2.51 o                         
  -6   4  11         17.16         14.84         1.29 o                         
  -5   4  11          6.05          6.22         1.35 o                         
  -4   4  11          3.01          2.71         1.51 o                         
  -3   4  11        121.31        114.64         3.12 o                         
  -2   4  11         75.45         70.52         2.18 o                         
  -1   4  11         85.64         78.28         2.72 o                         
   0   4  11         92.61         88.18         2.31 o                         
   1   4  11         95.35         91.16         2.40 o                         
   2   4  11        166.19        159.61         3.09 o                         
   3   4  11          0.76          5.65         2.57 o                         
   4   4  11         22.67         25.99         2.29 o                         
   5   4  11          4.50          5.63         2.60 o                         
  -5   5  11          0.09         -0.70         1.62 o                         
  -4   5  11         56.83         61.31         2.01 o                         
  -3   5  11          8.76         10.06         1.74 o                         
  -2   5  11         70.98         70.51         2.14 o                         
  -1   5  11          0.12          1.79         1.81 o                         
   0   5  11        131.01        122.12         4.15 o                         
   1   5  11          4.07          2.95         1.92 o                         
   2   5  11        120.98        124.50         3.12 o                         
   3   5  11         18.56         23.71         2.13 o                         
   4   5  11         50.09         52.82         2.56 o                         
  -3   6  11          1.28         -1.00         1.75 o                         
  -2   6  11         24.58         26.55         2.04 o                         
  -1   6  11         13.20         16.91         2.18 o                         
   0   6  11         54.68         62.63         2.40 o                         
   1   6  11         35.02         41.62         2.31 o                         
   2   6  11          1.70          1.11         2.33 o                         
   3   6  11         63.71         71.22         2.83 o                         
  -7   0  12         12.00         12.99         2.10 o                         
  -6   0  12        253.50        281.04         5.95 o                         
  -5   0  12         67.08         70.54         2.43 o                         
  -4   0  12        150.22        144.78         2.52 o                         
  -3   0  12         15.29         15.93         2.24 o                         
  -2   0  12        321.38        357.49         7.55 o                         
  -1   0  12        107.23        108.92         5.26 o                         
   0   0  12         32.48         41.66         3.95 o                         
   1   0  12         78.28         80.00         2.77 o                         
   2   0  12          2.97          2.80         2.24 o                         
   3   0  12          7.87          7.07         2.35 o                         
   4   0  12          2.97          3.22         3.07 o                         
   5   0  12         16.93         13.89         3.20 o                         
   6   0  12          6.38          8.53         3.14 o                         
   7   0  12         13.28         14.40         3.48 o                         
  -7   1  12         29.15         33.69         1.42 o                         
  -6   1  12          0.49          1.12         1.33 o                         
  -5   1  12         66.08         62.00         2.50 o                         
  -4   1  12         18.13         16.48         1.30 o                         
  -3   1  12          2.60          2.67         1.59 o                         
  -2   1  12          0.49          1.95         1.38 o                         
  -1   1  12          1.12          0.56         1.43 o                         
   0   1  12         63.44         61.95         2.20 o                         
   1   1  12        128.78        114.14         3.50 o                         
   2   1  12          3.29          2.71         1.97 o                         
   3   1  12         17.79         20.95         2.21 o                         
   4   1  12         21.62         18.90         2.10 o                         
   5   1  12         14.54         13.55         2.12 o                         
   6   1  12          0.02          1.52         2.08 o                         
   7   1  12          0.15          2.22         2.18 o                         
  -7   2  12         21.84         24.45         1.50 o                         
  -6   2  12         94.36        102.54         2.02 o                         
  -5   2  12        105.54        101.52         2.95 o                         
  -4   2  12        146.08        145.53         2.43 o                         
  -3   2  12        201.69        194.72         2.79 o                         
  -2   2  12        116.05        120.60         2.21 o                         
  -1   2  12        101.47         89.75         2.43 o                         
   0   2  12         13.93         13.20         1.67 o                         
   1   2  12          3.06          4.17         2.05 o                         
   2   2  12          1.04          3.79         2.15 o                         
   3   2  12         26.73         29.25         3.30 o                         
   4   2  12          0.24         -0.23         2.68 o                         
   5   2  12         32.26         36.92         2.18 o                         
   6   2  12          1.11          1.03         2.32 o                         
  -6   3  12        158.53        152.83         3.45 o                         
  -5   3  12        141.03        131.53         3.78 o                         
  -4   3  12         46.97         46.33         1.74 o                         
  -3   3  12         12.80         14.41         1.75 o                         
  -2   3  12         59.81         55.40         1.65 o                         
  -1   3  12         56.64         56.45         2.19 o                         
   0   3  12        111.77         96.99         3.39 o                         
   1   3  12         37.78         32.41         2.34 o                         
   2   3  12         51.84         40.40         2.43 o                         
   3   3  12          1.49          1.49         2.49 o                         
   4   3  12        146.13        128.18         4.18 o                         
   5   3  12          9.70         10.55         2.43 o                         
   6   3  12          5.67          6.03         2.39 o                         
  -5   4  12         62.00         68.44         1.61 o                         
  -4   4  12          6.75          8.56         1.35 o                         
  -3   4  12        182.18        177.72         3.49 o                         
  -2   4  12         70.93         79.22         2.29 o                         
  -1   4  12        274.60        250.74         3.67 o                         
   0   4  12        110.86        109.33         2.57 o                         
   1   4  12         68.68         61.82         2.75 o                         
   2   4  12         31.96         22.82         2.60 o                         
   3   4  12          0.71          3.09         2.01 o                         
   4   4  12         16.09         18.07         2.42 o                         
   5   4  12          0.67          2.76         2.60 o                         
  -4   5  12         83.45         76.46         2.23 o                         
  -3   5  12         50.27         51.73         2.10 o                         
  -2   5  12         37.93         26.47         2.30 o                         
  -1   5  12          8.58          8.28         1.87 o                         
   0   5  12          1.36          4.78         1.83 o                         
   1   5  12          8.62         14.15         2.54 o                         
   2   5  12         12.12         14.51         2.11 o                         
   3   5  12          8.62          7.87         2.83 o                         
   4   5  12          2.20          4.12         2.35 o                         
  -2   6  12          0.87          2.42         1.73 o                         
  -1   6  12          5.73          8.76         2.16 o                         
   0   6  12          1.82          2.06         1.83 o                         
   1   6  12          1.85          3.54         2.24 o                         
   2   6  12          0.43          4.63         2.25 o                         
  -7   1  13         19.65         20.47         1.48 o                         
  -6   1  13         39.34         43.68         1.70 o                         
  -5   1  13         17.49         17.20         1.29 o                         
  -4   1  13         71.48         72.04         2.34 o                         
  -3   1  13         58.05         63.34         2.38 o                         
  -2   1  13        519.14        508.34         4.84 o                         
  -1   1  13          2.50          2.94         1.40 o                         
   0   1  13        989.21        994.19         5.15 o                         
   1   1  13         86.20         82.64         2.19 o                         
   2   1  13        374.21        370.53         5.26 o                         
   3   1  13         82.76         80.69         3.03 o                         
   4   1  13          0.25         -1.74         2.12 o                         
   5   1  13        124.52        129.67         2.61 o                         
   6   1  13         11.70         13.32         2.11 o                         
  -6   2  13          0.35          0.13         1.46 o                         
  -5   2  13         73.96         79.12         2.14 o                         
  -4   2  13        226.76        216.72         2.80 o                         
  -3   2  13        445.47        428.21         7.18 o                         
  -2   2  13        156.72        169.29         2.86 o                         
  -1   2  13         70.62         73.39         2.65 o                         
   0   2  13        482.02        487.97        13.50 o                         
   1   2  13         49.14         53.39         2.46 o                         
   2   2  13         26.96         30.07         2.31 o                         
   3   2  13         79.96         80.67         3.30 o                         
   4   2  13         38.71         35.98         3.80 o                         
   5   2  13         19.37         22.65         2.29 o                         
   6   2  13          2.44          4.91         2.27 o                         
  -6   3  13          6.76          7.48         1.30 o                         
  -5   3  13         88.46         71.54         2.15 o                         
  -4   3  13          0.00          0.93         1.73 o                         
  -3   3  13         21.17         18.83         1.85 o                         
  -2   3  13         49.04         47.79         2.52 o                         
  -1   3  13          4.17          1.11         2.49 o                         
   0   3  13         64.81         57.77         1.89 o                         
   1   3  13         54.04         42.98         2.45 o                         
   2   3  13          5.49          5.23         2.05 o                         
   3   3  13         31.75         30.98         3.12 o                         
   4   3  13          0.22          1.03         3.16 o                         
   5   3  13          3.93          8.58         2.86 o                         
  -5   4  13          2.51          0.49         1.76 o                         
  -4   4  13         62.83         65.16         1.76 o                         
  -3   4  13         18.79         21.59         1.52 o                         
  -2   4  13         50.34         49.43         1.88 o                         
  -1   4  13          0.35          1.99         2.06 o                         
   0   4  13         74.01         54.91         2.44 o                         
   1   4  13          4.38          2.66         2.80 o                         
   2   4  13          0.45          2.57         1.96 o                         
   3   4  13          3.22          3.91         2.28 o                         
   4   4  13          1.42          6.64         2.41 o                         
   5   4  13          1.08          5.07         2.66 o                         
  -4   5  13          0.68          6.12         1.85 o                         
  -3   5  13         12.86         13.59         1.81 o                         
  -2   5  13         13.30         14.04         1.87 o                         
  -1   5  13          0.85          0.76         1.78 o                         
   0   5  13         10.75         11.10         1.97 o                         
   1   5  13          0.00          2.54         2.38 o                         
   2   5  13          1.14          2.49         1.99 o                         
   3   5  13          0.06          3.29         1.99 o                         
  -1   6  13         11.73         16.30         2.18 o                         
   0   6  13         35.59         43.23         2.15 o                         
   1   6  13         11.83         14.03         2.25 o                         
  -6   0  14          8.92          9.81         1.81 o                         
  -5   0  14        123.45        124.65         3.66 o                         
  -4   0  14         69.88         67.91         2.30 o                         
  -3   0  14         26.85         26.43         2.68 o                         
  -2   0  14         17.75         18.40         2.11 o                         
  -1   0  14        207.04        213.71        13.86 o                         
   0   0  14        705.38        663.78         8.23 o                         
   1   0  14        936.04        952.49         8.36 o                         
   2   0  14       1423.39       1446.35        10.03 o                         
   3   0  14        450.54        457.43        14.57 o                         
   4   0  14       1235.02       1252.67        26.94 o                         
   5   0  14        188.06        192.55         4.59 o                         
   6   0  14        124.82        125.02        11.40 o                         
  -6   1  14         16.49         13.71         1.42 o                         
  -5   1  14        140.24        141.30         1.74 o                         
  -4   1  14          3.79          4.56         1.24 o                         
  -3   1  14        331.27        349.51        12.49 o                         
  -2   1  14         97.06         79.57         3.87 o                         
  -1   1  14       1066.33       1077.83         8.88 o                         
   0   1  14          8.45         14.78         1.56 o                         
   1   1  14        504.37        522.71         5.09 o                         
   2   1  14          2.28          3.31         1.97 o                         
   3   1  14        232.46        227.82         3.42 o                         
   4   1  14         61.35         63.95         2.46 o                         
   5   1  14          9.04          8.71         2.17 o                         
   6   1  14         44.69         44.19         2.37 o                         
  -6   2  14        119.75        117.32         1.88 o                         
  -5   2  14          6.31          8.06         1.33 o                         
  -4   2  14        407.14        401.72         5.95 o                         
  -3   2  14         50.44         45.25         1.64 o                         
  -2   2  14        412.23        421.14         3.11 o                         
  -1   2  14        109.62        102.61         2.36 o                         
   0   2  14         46.61         48.78         2.07 o                         
   1   2  14        119.02        120.50         3.13 o                         
   2   2  14         44.45         42.02         2.41 o                         
   3   2  14          0.48          3.68         2.48 o                         
   4   2  14        140.49        139.30         4.28 o                         
   5   2  14         30.85         34.59         3.34 o                         
   6   2  14         40.23         40.48         2.63 o                         
  -5   3  14          0.01          0.52         1.56 o                         
  -4   3  14         53.97         58.87         2.14 o                         
  -3   3  14          1.02          1.38         1.41 o                         
  -2   3  14         70.54         66.72         2.07 o                         
  -1   3  14        140.05        146.64         4.30 o                         
   0   3  14         34.28         30.20         2.03 o                         
   1   3  14         13.14          9.98         2.13 o                         
   2   3  14        120.49        115.19         3.56 o                         
   3   3  14         38.91         33.09         2.76 o                         
   4   3  14          0.24          1.83         3.73 o                         
   5   3  14          0.70          4.29         2.92 o                         
  -5   4  14          6.78          7.65         1.77 o                         
  -4   4  14          1.91          2.05         1.69 o                         
  -3   4  14          7.49          7.22         1.98 o                         
  -2   4  14         16.25         14.01         2.62 o                         
  -1   4  14         28.00         27.00         5.18 o                         
   0   4  14         17.22         18.59         2.33 o                         
   1   4  14          5.32          1.65         2.43 o                         
   2   4  14          3.82          7.87         1.95 o                         
   3   4  14          1.37          1.28         2.32 o                         
   4   4  14          0.07          2.58         2.59 o                         
  -3   5  14          5.89         10.33         1.66 o                         
  -2   5  14          0.01          2.83         1.80 o                         
  -1   5  14         11.48         12.60         2.09 o                         
   0   5  14          0.47          3.35         1.86 o                         
   1   5  14          1.70          1.16         1.73 o                         
   2   5  14          2.88          4.62         2.45 o                         
   3   5  14          0.04         -0.69         2.71 o                         
  -6   1  15          7.11          7.97         1.45 o                         
  -5   1  15         66.53         56.68         1.71 o                         
  -4   1  15         96.85         97.11         2.10 o                         
  -3   1  15        291.75        253.01         3.59 o                         
  -2   1  15        437.50        434.30         5.68 o                         
  -1   1  15        369.74        325.28        10.18 o                         
   0   1  15        708.94        701.24        10.48 o                         
   1   1  15        141.73        133.63         2.68 o                         
   2   1  15        185.05        171.84         4.40 o                         
   3   1  15         65.57         71.35         2.41 o                         
   4   1  15         10.13         11.40         2.09 o                         
   5   1  15         76.51         77.38         2.90 o                         
   6   1  15         88.30         93.99         3.42 o                         
  -6   2  15         30.64         29.91         1.50 o                         
  -5   2  15        139.49        136.81         3.30 o                         
  -4   2  15          4.98          3.94         1.54 o                         
  -3   2  15         16.80         17.58         1.50 o                         
  -2   2  15          2.97          0.20         1.35 o                         
  -1   2  15         38.07         39.19         1.65 o                         
   0   2  15        412.25        364.75         6.16 o                         
   1   2  15         54.34         54.11         2.11 o                         
   2   2  15        228.02        220.96         6.82 o                         
   3   2  15          4.53          5.62         2.22 o                         
   4   2  15        171.09        158.81         3.77 o                         
   5   2  15         11.02          6.28         3.82 o                         
  -5   3  15          4.27          8.24         1.79 o                         
  -4   3  15          3.95          2.47         1.40 o                         
  -3   3  15          5.55          6.69         1.55 o                         
  -2   3  15          0.62          1.45         1.42 o                         
  -1   3  15         23.20         22.52         1.87 o                         
   0   3  15          5.17          4.47         1.65 o                         
   1   3  15         81.86         76.26         3.34 o                         
   2   3  15         31.86         27.66         2.04 o                         
   3   3  15        104.58         99.14         3.76 o                         
   4   3  15          2.85          1.43         2.78 o                         
   5   3  15        116.55        111.30         3.74 o                         
  -4   4  15          3.00          5.50         1.82 o                         
  -3   4  15         14.73         18.82         2.09 o                         
  -2   4  15         14.46         16.45         2.07 o                         
  -1   4  15         19.56         23.83         2.36 o                         
   0   4  15          4.47          5.46         1.97 o                         
   1   4  15          0.62          0.83         1.90 o                         
   2   4  15          0.60          5.69         2.39 o                         
   3   4  15          2.69          3.28         2.43 o                         
   4   4  15          1.33          3.57         2.77 o                         
  -2   5  15         79.23         90.83         2.88 o                         
  -1   5  15          0.09          2.89         1.87 o                         
   0   5  15         53.75         65.56         4.11 o                         
   1   5  15          0.95          4.88         3.38 o                         
   2   5  15          1.56          2.53         2.05 o                         
  -6   0  16        119.61        123.27         2.94 o                         
  -5   0  16          7.10          4.75         2.30 o                         
  -4   0  16         38.23         44.43         2.71 o                         
  -3   0  16          8.78         10.05         1.87 o                         
  -2   0  16         19.95         16.37         2.37 o                         
  -1   0  16        269.33        260.15         4.33 o                         
   0   0  16        149.74        154.31         5.21 o                         
   1   0  16        418.54        408.05        10.64 o                         
   2   0  16        470.93        466.58         6.64 o                         
   3   0  16        563.01        571.95        29.15 o                         
   4   0  16        136.23        125.66         4.95 o                         
   5   0  16         50.67         45.87         3.86 o                         
  -5   1  16         18.77         20.02         1.46 o                         
  -4   1  16         63.51         60.93         1.69 o                         
  -3   1  16         17.78         14.98         1.51 o                         
  -2   1  16          5.49          3.40         1.64 o                         
  -1   1  16          3.21          4.77         1.59 o                         
   0   1  16          1.13          7.77         1.49 o                         
   1   1  16         32.53         30.98         1.80 o                         
   2   1  16        101.36         95.37         2.23 o                         
   3   1  16          0.20          2.21         1.99 o                         
   4   1  16        114.65        107.85         2.59 o                         
   5   1  16          0.74          3.46         2.35 o                         
  -5   2  16          7.74          8.51         1.41 o                         
  -4   2  16          0.53         -1.64         1.64 o                         
  -3   2  16         14.30         12.07         1.44 o                         
  -2   2  16          0.37         -0.39         1.39 o                         
  -1   2  16         44.04         34.77         1.76 o                         
   0   2  16          6.93          4.71         1.63 o                         
   1   2  16         33.37         27.26         2.43 o                         
   2   2  16          0.01          2.35         2.12 o                         
   3   2  16         25.15         26.77         2.46 o                         
   4   2  16          1.78          5.34         2.51 o                         
   5   2  16          4.91          9.01         2.81 o                         
  -4   3  16          9.74         11.72         1.42 o                         
  -3   3  16          2.66          3.72         1.40 o                         
  -2   3  16          5.95          5.65         1.51 o                         
  -1   3  16         46.18         39.77         1.89 o                         
   0   3  16          1.37          4.54         1.99 o                         
   1   3  16         12.94         14.18         2.18 o                         
   2   3  16         60.05         58.64         2.97 o                         
   3   3  16         73.85         74.67         3.36 o                         
   4   3  16         18.70         22.39         2.95 o                         
  -3   4  16         20.08         20.55         1.52 o                         
  -2   4  16         48.82         56.04         2.34 o                         
  -1   4  16         54.37         54.35         3.02 o                         
   0   4  16         11.25         13.16         1.83 o                         
   1   4  16          1.46          5.58         2.02 o                         
   2   4  16          7.09         10.52         2.20 o                         
   3   4  16          0.22          0.93         2.81 o                         
  -1   5  16        102.34        112.67         3.27 o                         
   0   5  16          5.35          3.29         2.62 o                         
   1   5  16         31.05         31.67         2.34 o                         
  -5   1  17         12.54         11.22         1.57 o                         
  -4   1  17         12.58         16.23         1.57 o                         
  -3   1  17          0.00          3.68         1.55 o                         
  -2   1  17          4.04          4.52         1.75 o                         
  -1   1  17          5.74          5.96         1.99 o                         
   0   1  17         75.44         73.51         2.41 o                         
   1   1  17        110.73        108.75         3.01 o                         
   2   1  17         53.82         55.53         2.48 o                         
   3   1  17         56.03         52.45         2.27 o                         
   4   1  17        105.44        101.83         3.08 o                         
   5   1  17        153.26        150.54         4.38 o                         
  -5   2  17         34.68         33.28         1.64 o                         
  -4   2  17          0.02          0.72         1.68 o                         
  -3   2  17          9.02         10.77         1.93 o                         
  -2   2  17         87.85         82.71         2.50 o                         
  -1   2  17        162.05        149.28         2.67 o                         
   0   2  17          7.28          9.84         1.94 o                         
   1   2  17         50.11         50.35         2.10 o                         
   2   2  17          9.87         10.37         2.16 o                         
   3   2  17         54.60         57.07         2.98 o                         
   4   2  17         35.82         36.86         2.78 o                         
  -4   3  17          8.01          8.11         1.38 o                         
  -3   3  17          0.33          0.67         1.58 o                         
  -2   3  17          3.52          6.36         1.52 o                         
  -1   3  17          0.83          5.26         1.90 o                         
   0   3  17         18.45         13.93         1.82 o                         
   1   3  17          6.40          6.67         2.03 o                         
   2   3  17         35.07         32.54         2.20 o                         
   3   3  17          3.17          6.06         2.20 o                         
  -3   4  17          8.46         12.01         1.66 o                         
  -2   4  17         11.19         11.65         1.80 o                         
  -1   4  17          0.68          3.10         1.64 o                         
   0   4  17          0.25          6.44         1.86 o                         
   1   4  17          8.01          7.17         2.26 o                         
   2   4  17          2.18          5.62         2.12 o                         
  -4   0  18         29.18         29.76         2.54 o                         
  -3   0  18          0.36          2.79         2.24 o                         
  -2   0  18         49.53         43.93         2.39 o                         
  -1   0  18         20.20         19.20         3.02 o                         
   0   0  18        171.25        169.89         3.25 o                         
   1   0  18          0.17          1.71         2.12 o                         
   2   0  18          5.43          6.84         2.38 o                         
   3   0  18         33.18         34.19         2.71 o                         
   4   0  18          9.86         10.38         3.04 o                         
  -4   1  18         16.35         14.65         1.65 o                         
  -3   1  18          6.10          5.30         1.44 o                         
  -2   1  18         49.91         47.23         1.93 o                         
  -1   1  18          2.45          5.09         1.96 o                         
   0   1  18          0.05          0.11         2.03 o                         
   1   1  18          0.91          2.67         1.71 o                         
   2   1  18          6.99          7.22         2.03 o                         
   3   1  18          1.19          1.86         1.70 o                         
   4   1  18         36.92         38.75         3.41 o                         
  -4   2  18          2.97          3.54         1.49 o                         
  -3   2  18         57.34         54.41         1.96 o                         
  -2   2  18          0.66          2.67         1.62 o                         
  -1   2  18         33.61         31.83         1.80 o                         
   0   2  18          2.99          7.50         1.76 o                         
   1   2  18          4.93          5.91         1.86 o                         
   2   2  18          5.16          5.79         2.03 o                         
   3   2  18         16.71         18.19         2.21 o                         
   4   2  18          1.89          3.31         2.52 o                         
  -3   3  18          3.29          4.99         1.62 o                         
  -2   3  18          3.50          6.58         1.74 o                         
  -1   3  18          0.00          2.78         1.68 o                         
   0   3  18         26.79         26.24         1.89 o                         
   1   3  18         40.23         34.94         2.07 o                         
   2   3  18          5.62         11.77         2.39 o                         
   3   3  18         11.97         15.17         2.51 o                         
  -1   4  18         63.84         70.19         1.94 o                         
   0   4  18          3.68          4.14         2.23 o                         
   1   4  18          0.25          5.13         2.03 o                         
  -4   1  19          3.10          4.85         1.58 o                         
  -3   1  19          0.01          3.12         1.57 o                         
  -2   1  19          1.95          4.36         1.48 o                         
  -1   1  19         17.14         15.63         1.93 o                         
   0   1  19         29.31         31.09         2.01 o                         
   1   1  19          0.06          1.61         2.03 o                         
   2   1  19          0.23          2.90         2.45 o                         
   3   1  19         14.48         14.99         3.95 o                         
  -3   2  19          0.09          1.27         1.93 o                         
  -2   2  19          0.00          4.02         2.04 o                         
  -1   2  19         59.98         65.41         1.98 o                         
   0   2  19         18.01         19.53         1.86 o                         
   1   2  19         30.43         28.41         1.85 o                         
   2   2  19          0.36          1.75         1.99 o                         
   3   2  19         38.26         36.37         2.23 o                         
  -2   3  19          1.53          1.83         1.72 o                         
  -1   3  19         17.32         18.46         1.89 o                         
   0   3  19          0.55         -0.21         1.77 o                         
   1   3  19         94.87         98.68         3.11 o                         
   2   3  19          0.45          2.81         2.06 o                         
  -3   0  20         35.42         45.23         2.24 o                         
  -2   0  20        114.35        131.42         3.32 o                         
  -1   0  20          7.87         11.18         2.00 o                         
   0   0  20        195.43        214.84         5.66 o                         
   1   0  20         52.93         53.89         2.67 o                         
   2   0  20          1.58          4.05         2.94 o                         
  -3   1  20         31.42         34.77         1.74 o                         
  -2   1  20         15.28         17.25         1.54 o                         
  -1   1  20         31.83         34.75         1.63 o                         
   0   1  20          3.04          6.01         2.13 o                         
   1   1  20          1.65          2.56         2.34 o                         
   2   1  20          9.40         13.29         2.48 o                         
  -2   2  20          0.15          1.78         2.51 o                         
  -1   2  20          0.09          2.43         1.77 o                         
   0   2  20          0.00          3.38         1.65 o                         
   1   2  20          0.55          1.20         2.00 o                         
   2   2  20         26.38         27.48         2.28 o                         
  -1   1  21         72.06         81.41         2.09 o                         
   0   1  21         22.58         20.06         1.68 o                         
   1   1  21         43.06         42.65         2.18 o                         
                                                                                
