# Supplementary material for: Crystal structure and C—H⋯F hydrogen bonding in the fluorinated bis-benzoxazine: 3,3′-(ethane-1,2-di­yl)bis­(6-fluoro-3,4-di­hydro-2H-1,3-benzoxazine)
Source: Acta Crystallogr E Crystallogr Commun. 2016 Sep 30;72(Pt 10):1509–11. doi: 10.1107/S2056989016015243 (PMC5050787; doi:10.1107/S2056989016015243)
Supplement: Supplementary file 3 [file e-72-01509-Isup3.cml]

<?xml version="1.0" ?>
<cml>
<molecule id="m1">
  <atomArray>
    <atom id="a1" elementType="C"
          x2="-5.445000171661377" y2="2.6949999523162838" />
    <atom id="a2" elementType="C"
          x2="-6.778640171661377" y2="3.4649999523162833" />
    <atom id="a3" elementType="C"
          x2="-8.112434171661377" y2="2.6949999523162838" />
    <atom id="a4" elementType="C"
          x2="-8.112434171661377" y2="1.1549999523162846" />
    <atom id="a5" elementType="C"
          x2="-6.778640171661377" y2="0.38499995231628503" />
    <atom id="a6" elementType="C"
          x2="-5.445000171661377" y2="1.1549999523162846" />
    <atom id="a7" elementType="C"
          x2="-4.111360171661377" y2="0.38499995231628503" />
    <atom id="a8" elementType="N"
          x2="-2.777566171661377" y2="1.1549999523162846" />
    <atom id="a9" elementType="C"
          x2="-2.777566171661377" y2="2.6949999523162838" />
    <atom id="a10" elementType="O"
          x2="-4.111360171661377" y2="3.4649999523162833" />
    <atom id="a11" elementType="C"
          x2="3.9049999713897705" y2="2.5850000572204586" />
    <atom id="a12" elementType="O"
          x2="2.5713599713897706" y2="3.355000057220458" />
    <atom id="a13" elementType="C"
          x2="1.2375659713897704" y2="2.5850000572204586" />
    <atom id="a14" elementType="N"
          x2="1.2375659713897704" y2="1.0450000572204594" />
    <atom id="a15" elementType="C"
          x2="2.5713599713897706" y2="0.27500005722045984" />
    <atom id="a16" elementType="C"
          x2="3.9049999713897705" y2="1.0450000572204594" />
    <atom id="a17" elementType="C"
          x2="5.2386399713897704" y2="0.27500005722045984" />
    <atom id="a18" elementType="C"
          x2="6.572433971389771" y2="1.0450000572204594" />
    <atom id="a19" elementType="C"
          x2="6.572433971389771" y2="2.5850000572204586" />
    <atom id="a20" elementType="C"
          x2="5.2386399713897704" y2="3.355000057220458" />
    <atom id="a21" elementType="C"
          x2="-2.0075661716613764" y2="-0.1786791695117509" />
    <atom id="a22" elementType="C"
          x2="-0.4675661716613764" y2="-0.1786791695117509" />
    <atom id="a23" elementType="F"
          x2="-9.599959944146542" y2="0.7564186228584023" />
    <atom id="a24" elementType="F"
          x2="7.906113093217806" y2="0.2750000572204595" />
  </atomArray>
  <bondArray>
    <bond atomRefs2="a1 a2" order="1" />
    <bond atomRefs2="a1 a6" order="2" />
    <bond atomRefs2="a1 a10" order="1" />
    <bond atomRefs2="a2 a3" order="2" />
    <bond atomRefs2="a3 a4" order="1" />
    <bond atomRefs2="a4 a5" order="2" />
    <bond atomRefs2="a5 a6" order="1" />
    <bond atomRefs2="a6 a7" order="1" />
    <bond atomRefs2="a7 a8" order="1" />
    <bond atomRefs2="a8 a9" order="1" />
    <bond atomRefs2="a9 a10" order="1" />
    <bond atomRefs2="a11 a12" order="1" />
    <bond atomRefs2="a11 a16" order="2" />
    <bond atomRefs2="a11 a20" order="1" />
    <bond atomRefs2="a12 a13" order="1" />
    <bond atomRefs2="a13 a14" order="1" />
    <bond atomRefs2="a14 a15" order="1" />
    <bond atomRefs2="a15 a16" order="1" />
    <bond atomRefs2="a16 a17" order="1" />
    <bond atomRefs2="a17 a18" order="2" />
    <bond atomRefs2="a18 a19" order="1" />
    <bond atomRefs2="a19 a20" order="2" />
    <bond atomRefs2="a8 a21" order="1" />
    <bond atomRefs2="a21 a22" order="1" />
    <bond atomRefs2="a22 a14" order="1" />
    <bond atomRefs2="a4 a23" order="1" />
    <bond atomRefs2="a18 a24" order="1" />
  </bondArray>
</molecule>
</cml>
